# Supplementary material for: Epigenetic associations of type 2 diabetes and BMI in an Arab population
Source: Clin Epigenetics. 2016 Jan 28;8:13. doi: 10.1186/s13148-016-0177-6 (PMC4730771; doi:10.1186/s13148-016-0177-6)
Supplement: Additional file 2: Figure S2. — Manhattan plots for epigenome-wide association of CpG methylation sites with (A) BMI (B) T2D. Coordinates are in hg19. The red line indicates a conservative Bonferroni significance threshold of p value = 1.07 × 10−7. 277 KB [file 13148_2016_177_MOESM2_ESM.zip]

Archive with 2 entries (2 files):
- SupFig2a.png
- SupFig2b.png
