# Supplementary material for: Epigenetic associations of type 2 diabetes and BMI in an Arab population
Source: Clin Epigenetics. 2016 Jan 28;8:13. doi: 10.1186/s13148-016-0177-6 (PMC4730771; doi:10.1186/s13148-016-0177-6)
Supplement: Additional file 3: Figure S3. — Q-Q plots of the EWAS results with (A) BMI (genomic inflation factor = 1.09), and (B) T2D (genomic inflation factor = 1.10). The red line shows the expected p values. 49.7 KB [file 13148_2016_177_MOESM3_ESM.zip]

Archive with 2 entries (2 files):
- SupFig3a.png
- SupFig3b.png
