# Supplementary material for: Epigenetic associations of type 2 diabetes and BMI in an Arab population
Source: Clin Epigenetics. 2016 Jan 28;8:13. doi: 10.1186/s13148-016-0177-6 (PMC4730771; doi:10.1186/s13148-016-0177-6)
Supplement: Additional file 4: — Whole list of BMI associations with CpG methylation sites from the EWAS in the Qatari family sample (provided in csv-separated format). Coordinates are in hg19. 31.5 MB [file 13148_2016_177_MOESM4_ESM.xlsx]

## Sheet: SupFile1
CpG	Chr	Position	Gene Symbol	Gene Name	pvalue	beta	explained.variance
cg17501210	6	166970252	RPS6KA2	ribosomal protein S6 kinase, 90kDa, polypeptide 2	4.9e-07	-8.293	0.2558
cg23943013	5	79551904	SERINC5	serine incorporator 5	1.31e-06	-50.1338	0.1681
cg18181703	17	76354621	SOCS3	suppressor of cytokine signaling 3	3.99e-06	-10.7835	0.2304
cg04705499	19	46796459	NA	NA	4.21e-06	-18.3972	0.1688
cg11519238	1	183605567	NA	NA	5.73e-06	-69.4482	0.14
cg03717755	6	16136539	MYLIP	myosin regulatory light chain interacting protein	5.82e-06	9.506	0.2422
cg05864010	11	85376948	CREBZF	CREB/ATF bZIP transcription factor	6.82e-06	-7.5955	0.143
cg06183831	1	9883466	CLSTN1	calsyntenin 1	6.94e-06	-44.6415	0.1409
cg07146912	3	73671377	PDZRN3	PDZ domain containing ring finger 3	7.04e-06	-11.8063	0.1832
cg14276242	17	5095449	ZNF594	zinc finger protein 594	7.28e-06	-46.9291	0.1243
cg27563121	15	52405647	BCL2L10	BCL2-like 10 (apoptosis facilitator)	9.65e-06	-11.2657	0.3304
cg20158159	10	75683345	C10orf55	chromosome 10 open reading frame 55	1.1e-05	13.0344	0.1358
cg15924102	1	234852892	NA	NA	1.18e-05	80.5663	0.1259
cg03889700	4	2869818	ADD1	adducin 1 (alpha)	1.26e-05	13.9689	0.1903
cg22192069	6	13305324	TBC1D7	TBC1 domain family, member 7	1.35e-05	-30.7687	0.2934
cg13057167	14	103750565	NA	NA	1.44e-05	-15.9726	0.1383
cg02958600	2	181738051	NA	NA	1.48e-05	-11.9265	0.1662
cg10503199	10	132584219	NA	NA	1.49e-05	-35.533	0.1763
cg02450666	1	236845763	NA	NA	1.52e-05	-11.0383	0.1382
cg18306516	10	81103258	NA	NA	1.57e-05	-14.8248	0.3907
cg24890964	20	36153642	BLCAP	bladder cancer associated protein	1.62e-05	-16.5058	0.2229
cg03786327	13	100644473	NA	NA	1.68e-05	29.5933	0.1378
cg00491523	16	6913336	RBFOX1	RNA binding protein, fox-1 homolog (C. elegans) 1	1.88e-05	-9.8901	0.2257
cg23877906	8	67898826	NA	NA	1.94e-05	40.6994	0.165
cg14551938	8	49173274	NA	NA	2e-05	-142.117	0.1288
cg11494773	7	48128242	UPP1	uridine phosphorylase 1	2.3e-05	-25.5843	0.3563
cg09260951	22	39096513	JOSD1	Josephin domain containing 1	2.39e-05	-31.7995	0.1623
cg16264888	12	82752007	NA	NA	2.5e-05	-77.4601	0.1156
cg25499461	19	46389574	IRF2BP1	interferon regulatory factor 2 binding protein 1	2.55e-05	152.691	0.1207
cg13808918	2	220041352	CNPPD1	cyclin Pas1/PHO80 domain containing 1	2.59e-05	82.4275	0.1344
cg05660681	19	53233083	ZNF611	zinc finger protein 611	2.68e-05	17.5963	0.1612
cg19750657	13	38935967	UFM1	ubiquitin-fold modifier 1	2.68e-05	10.7149	0.2087
cg22141781	12	95397704	NDUFA12	NADH dehydrogenase (ubiquinone) 1 alpha subcomplex, 12	2.68e-05	-8.1851	0.1532
cg23898951	10	4511903	NA	NA	2.75e-05	36.3654	0.1218
cg04763450	17	79455576	NA	NA	2.81e-05	-16.6791	0.1599
cg10270055	21	43221559	PRDM15	PR domain containing 15	2.93e-05	-17.1856	0.2223
cg13223561	2	132433923	NA	NA	3.05e-05	-10.996	0.1167
cg19525546	10	128900115	DOCK1	dedicator of cytokinesis 1	3.15e-05	-45.4867	0.1374
cg01397513	16	85670135	GSE1	Gse1 coiled-coil protein	3.18e-05	-57.3579	0.1582
cg27337752	7	65955680	NA	NA	3.22e-05	20.448	0.1189
cg24617008	8	141468762	TRAPPC9	trafficking protein particle complex 9	3.32e-05	12.7141	0.1749
cg10661002	7	25018503	OSBPL3	oxysterol binding protein-like 3	3.38e-05	42.0139	0.1247
cg23975840	12	117042895	NA	NA	3.38e-05	-7.9477	0.3295
cg10950202	3	12882711	NA	NA	3.59e-05	-33.6856	0.1388
cg18722504	5	139712966	HBEGF	heparin-binding EGF-like growth factor	3.63e-05	-14.4446	0.175
cg26354228	1	29213635	EPB41	erythrocyte membrane protein band 4.1 (elliptocytosis 1, RH-linked)	3.83e-05	-88.8884	0.1106
cg15453943	5	104434827	RAB9BP1	RAB9B, member RAS oncogene family pseudogene 1	3.84e-05	-32.1413	0.1144
cg03218374	20	896981	ANGPT4	angiopoietin 4	3.89e-05	10.1312	0.1613
cg15930703	2	225775142	DOCK10	dedicator of cytokinesis 10	4.01e-05	4.6938	0.146
cg05101437	7	92262970	CDK6	cyclin-dependent kinase 6	4.03e-05	-35.0749	0.2442
cg27005484	13	53226823	SUGT1	SGT1, suppressor of G2 allele of SKP1 (S. cerevisiae)	4.29e-05	102.951	0.1141
cg11024682	17	17730094	SREBF1	sterol regulatory element binding transcription factor 1	4.33e-05	14.5632	0.4916
cg05933510	1	9257092	NA	NA	4.35e-05	-17.4493	0.5596
cg27119815	2	110102830	SH3RF3	SH3 domain containing ring finger 3	4.36e-05	-16.3366	0.1607
cg06711873	19	22804548	NA	NA	4.38e-05	-17.5403	0.1255
cg02342053	9	37592791	TOMM5	translocase of outer mitochondrial membrane 5 homolog (yeast)	4.59e-05	-73.1618	0.1218
cg09966847	14	77943678	ISM2	isthmin 2	4.6e-05	-16.602	0.2157
cg10504000	11	2402391	CD81	CD81 molecule	4.62e-05	-10.8534	0.2625
cg27313201	1	154165904	TPM3	tropomyosin 3	4.65e-05	-14.7159	0.1793
cg18369680	20	41984014	NA	NA	4.78e-05	-11.676	0.1875
cg23345151	18	77292947	NA	NA	4.81e-05	37.5404	0.1222
cg07695447	12	132666163	NA	NA	4.88e-05	-10.8627	0.1237
cg09103591	22	50699708	MAPK12	mitogen-activated protein kinase 12	5.17e-05	-134.082	0.1203
cg09488090	16	72319766	NA	NA	5.3e-05	-12.4725	0.1525
cg11389960	15	31277661	MTMR10	myotubularin related protein 10	5.44e-05	24.4116	0.1867
cg07548982	5	13769939	DNAH5	dynein, axonemal, heavy chain 5	5.46e-05	-6.2859	0.116
cg11571884	10	55685173	PCDH15	protocadherin-related 15	5.6e-05	-15.2844	0.1337
cg22697239	11	44626708	CD82	CD82 molecule	5.6e-05	-18.2081	0.3323
cg16358576	21	46644306	ADARB1	adenosine deaminase, RNA-specific, B1	5.66e-05	-42.4433	0.1145
cg07573872	19	1126342	SBNO2	strawberry notch homolog 2 (Drosophila)	5.87e-05	-9.9559	0.1493
cg02716826	9	33447032	NA	NA	5.92e-05	-10.9605	0.2737
cg04519918	16	57278807	ARL2BP	ADP-ribosylation factor-like 2 binding protein	6e-05	-23.497	0.1096
cg19169586	4	82157420	NA	NA	6e-05	-68.0853	0.1161
cg07063572	15	74315539	PML	promyelocytic leukemia	6.22e-05	65.0951	0.1052
cg17980786	3	32933637	TRIM71	tripartite motif containing 71, E3 ubiquitin protein ligase	6.25e-05	11.2555	0.1314
cg03238359	11	60623567	PTGDR2	prostaglandin D2 receptor 2	6.34e-05	23.1867	0.2952
cg13882285	9	125111986	NA	NA	6.4e-05	-18.6891	0.1511
cg05298224	6	32016360	TNXB	tenascin XB	6.93e-05	-10.6033	0.1131
cg14115249	9	136345651	SLC2A6	solute carrier family 2 (facilitated glucose transporter), member 6	7e-05	11.4097	0.1006
cg25810999	17	39156115	KRTAP3-2	keratin associated protein 3-2	7.04e-05	-10.5787	0.114
cg04150276	14	53256600	GNPNAT1	glucosamine-phosphate N-acetyltransferase 1	7.11e-05	16.7111	0.1157
cg05185738	15	70371992	NA	NA	7.11e-05	72.1753	0.1002
cg16266227	1	202129204	PTPN7	protein tyrosine phosphatase, non-receptor type 7	7.15e-05	-63.8808	0.1124
cg19748509	6	29910778	HLA-A	major histocompatibility complex, class I, A	7.27e-05	2.6479	0.1269
cg05012044	19	12171668	NA	NA	7.42e-05	10.8904	0.1304
cg20972380	11	36421725	PRR5L	proline rich 5 like	7.48e-05	-17.3185	0.1203
cg08038353	3	68982064	FAM19A4	family with sequence similarity 19 (chemokine (C-C motif)-like), member A4	7.49e-05	-11.8772	0.1558
cg14889011	12	7261983	NA	NA	7.68e-05	-39.9963	0.1305
cg21631443	15	100049225	NA	NA	7.81e-05	-13.0533	0.1753
cg21159120	6	40315923	NA	NA	7.97e-05	-16.5065	0.1371
cg00574958	11	68607622	CPT1A	carnitine palmitoyltransferase 1A (liver)	7.99e-05	-21.0422	0.1492
cg26348575	1	16767010	NECAP2	NECAP endocytosis associated 2	8.06e-05	-54.8143	0.1075
cg23506204	6	28984583	NA	NA	8.14e-05	71.4947	0.1053
cg23866916	19	1155738	SBNO2	strawberry notch homolog 2 (Drosophila)	8.21e-05	-17.0363	0.5795
cg03430864	19	11098501	SMARCA4	SWI/SNF related, matrix associated, actin dependent regulator of chromatin, subfamily a, member 4	8.26e-05	-84.4218	0.1099
cg00923934	8	55795838	NA	NA	8.33e-05	-15.8566	0.1985
cg00308503	5	160171384	ATP10B	ATPase, class V, type 10B	8.37e-05	-7.5908	0.1047
cg02417857	3	181326706	SOX2-OT	SOX2 overlapping transcript (non-protein coding)	8.4e-05	10.1499	0.1236
cg06988236	6	30293962	NA	NA	8.57e-05	-101.863	0.1219
cg10080732	17	1626575	WDR81	WD repeat domain 81	8.67e-05	-34.0728	0.1126
cg15585264	19	41770827	HNRNPUL1	heterogeneous nuclear ribonucleoprotein U-like 1	8.8e-05	-45.873	0.1182
cg14119792	6	31021422	HCG22	HLA complex group 22	8.81e-05	-7.7486	0.2006
cg24833065	19	55694352	PTPRH	protein tyrosine phosphatase, receptor type, H	8.88e-05	-24.4098	0.1261
cg07212963	1	24151877	HMGCL	3-hydroxymethyl-3-methylglutaryl-CoA lyase	9e-05	-83.79	0.1151
cg22111074	3	49690653	BSN	bassoon presynaptic cytomatrix protein	9.06e-05	-22.2989	0.1838
cg23374312	14	21565335	ZNF219	zinc finger protein 219	9.1e-05	19.3647	0.1341
cg24727203	8	9007933	PPP1R3B	protein phosphatase 1, regulatory subunit 3B	9.25e-05	-21.9723	0.2626
cg01773217	13	27335204	GPR12	G protein-coupled receptor 12	9.3e-05	-23.3428	0.1226
cg04377289	17	78991965	NA	NA	9.3e-05	-22.0017	0.1031
cg18380675	4	174291991	SAP30	Sin3A-associated protein, 30kDa	9.41e-05	69.9813	0.1073
cg13562284	11	32110323	NA	NA	9.44e-05	-13.2213	0.1483
cg26847229	2	183580574	DNAJC10	DnaJ (Hsp40) homolog, subfamily C, member 10	9.48e-05	-63.935	0.116
cg12046183	6	29859829	NA	NA	9.77e-05	-3.2202	0.1303
cg17058475	11	68607737	CPT1A	carnitine palmitoyltransferase 1A (liver)	9.85e-05	-15.5217	0.1874
cg17391877	6	41714182	PGC	progastricsin (pepsinogen C)	9.91e-05	-32.2668	0.177
cg18534992	14	103550452	NA	NA	0.0001	-43.7404	0.1714
cg01951477	8	134116754	NA	NA	0.000103	-13.1306	0.1646
cg19766763	18	61604237	NA	NA	0.000106	-7.8872	0.132
cg06095802	11	102843294	NA	NA	0.000107	-13.7356	0.2362
cg15839608	4	189577711	NA	NA	0.000107	-16.2978	0.1136
cg00026230	16	30064606	ALDOA	aldolase A, fructose-bisphosphate	0.000108	-54.5568	0.1099
cg03455746	6	29802584	NA	NA	0.000108	-5.0477	0.123
cg10495270	14	76009633	BATF	basic leucine zipper transcription factor, ATF-like	0.000108	-66.0408	0.18
cg01596870	19	55963115	NA	NA	0.000109	-9.3658	0.129
cg03678333	20	32077828	CBFA2T2	core-binding factor, runt domain, alpha subunit 2; translocated to, 2	0.00011	-78.964	0.1177
cg09169734	19	55836713	TMEM150B	transmembrane protein 150B	0.000113	-37.9643	0.1905
cg23344992	4	3681759	NA	NA	0.000113	-3.0051	0.1179
cg15082048	12	117176113	NA	NA	0.000114	-49.6305	0.1076
cg16030261	14	104669590	NA	NA	0.000114	-11.3139	0.1152
cg05366009	12	123319339	HIP1R	huntingtin interacting protein 1 related	0.000117	-34.0186	0.1554
cg02470521	2	176971304	HOXD11	homeobox D11	0.000118	-41.2407	0.1449
cg20275928	17	79283959	LINC00482	long intergenic non-protein coding RNA 482	0.000119	-5.2102	0.1234
cg22255288	17	78854418	RPTOR	regulatory associated protein of MTOR, complex 1	0.000119	21.4814	0.1089
cg00968616	17	55942898	CUEDC1	CUE domain containing 1	0.00012	-11.3795	0.2804
cg03929677	17	80763460	TBCD	tubulin folding cofactor D	0.00012	31.8963	0.116
cg11070191	1	39582205	MACF1	microtubule-actin crosslinking factor 1	0.00012	-40.396	0.1182
cg23728359	7	6290148	CYTH3	cytohesin 3	0.00012	-10.6074	0.2343
cg23989336	17	79283915	LINC00482	long intergenic non-protein coding RNA 482	0.000121	-5.8763	0.1366
cg04498349	16	10274317	GRIN2A	glutamate receptor, ionotropic, N-methyl D-aspartate 2A	0.000122	-5.5937	0.1201
cg19954286	6	167536056	CCR6	chemokine (C-C motif) receptor 6	0.000124	-11.5161	0.2057
cg20850195	17	62223337	NA	NA	0.000124	80.9686	0.1091
cg22551546	5	76916591	NA	NA	0.000124	-7.8923	0.1001
cg17115737	7	75580813	POR	P450 (cytochrome) oxidoreductase	0.000126	-12.4457	0.306
cg19948701	17	75471193	2015-09-09	septin 9	0.000126	-32.7727	0.1523
cg24114651	5	1219972	SLC6A19	solute carrier family 6 (neutral amino acid transporter), member 19	0.000126	-18.6359	0.1408
cg02743674	11	2433468	TRPM5	transient receptor potential cation channel, subfamily M, member 5	0.000127	-21.6838	0.4024
cg05151496	11	65711834	TSGA10IP	testis specific, 10 interacting protein	0.000127	-24.5	0.1187
cg15322516	14	104145810	KLC1	kinesin light chain 1	0.000128	14.5417	0.4636
cg26113962	1	23546304	NA	NA	0.000128	-25.1306	0.1222
cg06791867	11	44880944	TSPAN18	tetraspanin 18	0.000131	-14.9806	0.181
cg13784312	9	134609065	RAPGEF1	Rap guanine nucleotide exchange factor (GEF) 1	0.000133	-17.7448	0.2028
cg16451909	8	957083	NA	NA	0.000133	-14.6485	0.1008
cg08327903	2	61244727	NA	NA	0.000135	-78.4195	0.0956
cg19778822	18	11269050	NA	NA	0.000135	-10.2898	0.1984
cg21243608	8	74205946	NA	NA	0.000137	-39.661	0.1011
cg26250400	19	15921959	NA	NA	0.000137	-9.6967	0.1592
cg13927504	5	39800321	NA	NA	0.000138	-5.3722	0.1112
cg17147728	15	55880224	PYGO1	pygopus family PHD finger 1	0.000139	-49.7406	0.0901
cg26836479	19	42706353	DEDD2	death effector domain containing 2	0.000139	-22.4369	0.2976
cg07977178	11	63997715	DNAJC4	DnaJ (Hsp40) homolog, subfamily C, member 4	0.00014	-62.6148	0.0968
cg00501169	1	108769254	NBPF4	neuroblastoma breakpoint family, member 4	0.000142	1.9921	0.0962
cg19559392	2	39103372	NA	NA	0.000144	18.8421	0.1317
cg27527993	15	74417266	NA	NA	0.000144	-28.63	0.1305
cg01497487	22	38141814	TRIOBP	TRIO and F-actin binding protein	0.000145	-29.5082	0.1085
cg04008888	11	68622739	NA	NA	0.000145	-30.1503	0.0961
cg04912501	6	167271883	RPS6KA2	ribosomal protein S6 kinase, 90kDa, polypeptide 2	0.000145	-47.8358	0.0876
cg10473842	5	2515396	NA	NA	0.000146	-14.3594	0.0905
cg20794042	2	102239428	NA	NA	0.000147	-28.8507	0.1692
cg03699074	16	88849875	PIEZO1	piezo-type mechanosensitive ion channel component 1	0.000148	-11.3384	0.2033
cg16853770	12	123355562	VPS37B	vacuolar protein sorting 37 homolog B (S. cerevisiae)	0.000148	12.3253	0.2604
cg00611535	12	56367227	RAB5B	RAB5B, member RAS oncogene family	0.00015	-60.6887	0.1099
cg23265500	14	65016591	PPP1R36	protein phosphatase 1, regulatory subunit 36	0.00015	-44.5418	0.0937
cg02556005	16	74310568	NA	NA	0.000154	-12.706	0.2333
cg10764440	12	4489221	FGF23	fibroblast growth factor 23	0.000154	-10.1202	0.1066
cg20695175	11	134556096	NA	NA	0.000154	-5.934	0.0965
cg14824301	11	61515894	NA	NA	0.000155	-12.7261	0.1329
cg19717061	3	114200224	ZBTB20	zinc finger and BTB domain containing 20	0.000155	-11.1831	0.1876
cg01604411	19	41834514	NA	NA	0.000156	-21.426	0.1665
cg08719642	9	139595476	NA	NA	0.000157	-53.7102	0.1152
cg08484479	5	887419	BRD9	bromodomain containing 9	0.000162	45.4781	0.2521
cg16179619	17	39157349	KRTAP3-2	keratin associated protein 3-2	0.000162	-7.8197	0.1235
cg04422802	19	22446026	NA	NA	0.000163	-14.0418	0.1579
cg16643473	11	26593881	NA	NA	0.000164	-4.5823	0.106
cg16325482	17	76989499	CANT1	calcium activated nucleotidase 1	0.000166	-9.0424	0.1453
cg18231229	6	90140023	NA	NA	0.000169	-31.1997	0.1001
cg12569119	10	105541150	SH3PXD2A	SH3 and PX domains 2A	0.00017	-16.2628	0.1981
cg14303948	7	43878684	NA	NA	0.00017	-59.0421	0.1042
cg14856606	1	207277547	C4BPA	complement component 4 binding protein, alpha	0.000171	9.0411	0.2365
cg04389058	3	57041402	ARHGEF3	Rho guanine nucleotide exchange factor (GEF) 3	0.000173	-9.271	0.138
cg20253659	2	33172002	LTBP1	latent transforming growth factor beta binding protein 1	0.000174	99.634	0.0925
cg24713770	1	20649959	VWA5B1	von Willebrand factor A domain containing 5B1	0.000174	-7.4598	0.1026
cg26880445	8	9952965	MSRA	methionine sulfoxide reductase A	0.000174	18.4151	0.1148
cg01286133	21	27540106	APP	amyloid beta (A4) precursor protein	0.000175	-17.403	0.1236
cg19192316	10	69643020	SIRT1	sirtuin 1	0.000175	47.0704	0.0982
cg04918314	12	52826734	KRT75	keratin 75	0.000176	-24.5826	0.088
cg05667817	12	40618560	LRRK2	leucine-rich repeat kinase 2	0.000177	-73.918	0.1312
cg14227418	9	33925556	UBAP2	ubiquitin associated protein 2	0.000177	42.6375	0.1027
cg13929270	6	99271709	NA	NA	0.000178	10.636	0.1222
cg04646674	19	13113482	NFIX	nuclear factor I/X (CCAAT-binding transcription factor)	0.000179	-15.0629	0.1283
cg13662644	19	7677237	CAMSAP3	calmodulin regulated spectrin-associated protein family, member 3	0.00018	104.854	0.1029
cg01723291	6	29855890	HLA-H	major histocompatibility complex, class I, H (pseudogene)	0.000181	3.6173	0.1219
cg09753013	13	34185311	NA	NA	0.000182	-13.6345	0.2306
cg17726795	19	36211822	KMT2B	lysine (K)-specific methyltransferase 2B	0.000182	60.7341	0.1053
cg22593432	13	32575905	NA	NA	0.000183	-9.9521	0.1488
cg24299847	1	207544840	NA	NA	0.000183	-5.8296	0.1385
cg23603789	2	242572545	THAP4	THAP domain containing 4	0.000184	71.6413	0.0996
cg07136133	11	36422377	PRR5L	proline rich 5 like	0.000185	-10.4273	0.1875
cg18694780	2	237477359	ACKR3	atypical chemokine receptor 3	0.000185	22.0348	0.1927
cg11014917	4	128802479	PLK4	polo-like kinase 4	0.000186	26.1526	0.0937
cg11308921	4	867560	GAK	cyclin G associated kinase	0.000186	32.5243	0.1297
cg27300870	2	99438264	KIAA1211L	KIAA1211-like	0.000186	57.527	0.1006
cg07699300	15	29392964	APBA2	amyloid beta (A4) precursor protein-binding, family A, member 2	0.000187	-14.0913	0.1811
cg15867698	14	69438267	ACTN1	actinin, alpha 1	0.000187	13.4553	0.1963
cg23137666	2	91638344	NA	NA	0.000188	10.3584	0.1146
cg18201671	1	223317548	TLR5	toll-like receptor 5	0.000189	10.2326	0.2173
cg16620797	3	46741803	TMIE	transmembrane inner ear	0.000191	32.8777	0.0974
cg22393213	2	237478526	ACKR3	atypical chemokine receptor 3	0.000191	12.7169	0.1322
cg19349217	6	29894903	HCG4B	HLA complex group 4B (non-protein coding)	0.000192	23.0997	0.1129
cg11188516	14	50052919	RPS29	ribosomal protein S29	0.000193	-39.531	0.1203
cg06092244	2	48796151	STON1-GTF2A1L	STON1-GTF2A1L readthrough	0.000194	-7.7979	0.1123
cg13183651	17	39151857	KRTAP3-3	keratin associated protein 3-3	0.000194	-1.7056	0.1166
cg04891053	1	161053558	PVRL4	poliovirus receptor-related 4	0.000197	-16.474	0.6448
cg04527429	19	716910	PALM	paralemmin	0.000198	-7.4277	0.1678
cg16061953	17	66196062	LOC440461	Rho GTPase activating protein 27 pseudogene	0.000198	-21.1293	0.2809
cg26795340	12	50504814	NA	NA	0.000198	-17.6011	0.277
cg21749200	2	179328668	NA	NA	0.000199	34.4212	0.1203
cg08395904	6	24981776	NA	NA	0.000201	42.1465	0.1095
cg14819942	15	35414228	NA	NA	0.000201	19.1928	0.1198
cg18081338	6	17212963	NA	NA	0.000201	25.6027	0.0878
cg11497870	5	176037262	GPRIN1	G protein regulated inducer of neurite outgrowth 1	0.000202	-20.723	0.1458
cg24192328	14	75422347	PGF	placental growth factor	0.000202	-51.6668	0.0892
cg08113916	1	117528420	PTGFRN	prostaglandin F2 receptor inhibitor	0.000204	25.1477	0.0946
cg13750566	9	92222745	NA	NA	0.000205	22.1599	0.1005
cg16264408	10	79924574	NA	NA	0.000207	65.5458	0.0902
cg02679012	17	773283	NXN	nucleoredoxin	0.000208	-10.7204	0.1852
cg16519173	1	46767696	LRRC41	leucine rich repeat containing 41	0.000209	-51.623	0.1191
cg23305440	4	99529282	TSPAN5	tetraspanin 5	0.000209	-50.8906	0.1111
cg10232936	1	16010724	PLEKHM2	pleckstrin homology domain containing, family M (with RUN domain) member 2	0.000211	-67.001	0.105
cg04208787	11	118966294	H2AFX	H2A histone family, member X	0.000213	-93.9707	0.0957
cg03318904	22	39801522	TAB1	TGF-beta activated kinase 1/MAP3K7 binding protein 1	0.000216	11.3642	0.2078
cg15757022	11	71163853	NADSYN1	NAD synthetase 1	0.000218	-75.4329	0.0964
cg00741986	4	2748332	TNIP2	TNFAIP3 interacting protein 2	0.000219	-13.4357	0.2881
cg00303418	7	63019920	NA	NA	0.00022	-7.2866	0.119
cg12663223	16	28503595	CLN3	ceroid-lipofuscinosis, neuronal 3	0.00022	-85.1214	0.0949
cg05960938	12	58272307	NA	NA	0.000223	-11.0424	0.4105
cg08067998	21	38580856	DSCR9	Down syndrome critical region gene 9 (non-protein coding)	0.000224	14.2437	0.1429
cg09182375	1	22778849	ZBTB40	zinc finger and BTB domain containing 40	0.000226	-41.3126	0.0853
cg02212491	10	100103851	NA	NA	0.000228	-12.2904	0.2234
cg06559575	12	53490352	IGFBP6	insulin-like growth factor binding protein 6	0.000232	-11.3191	0.2823
cg26292976	20	464073	CSNK2A1	casein kinase 2, alpha 1 polypeptide	0.000233	18.1061	0.1056
cg03186367	2	209665525	NA	NA	0.000236	-12.963	0.1213
cg08704302	15	65373833	NA	NA	0.000236	-18.1368	0.1209
cg22155039	6	32182002	NOTCH4	notch 4	0.000236	8.3101	0.214
cg13716829	9	140196785	NRARP	NOTCH-regulated ankyrin repeat protein	0.000237	-57.3949	0.1004
cg08223924	19	855922	ELANE	elastase, neutrophil expressed	0.000238	-11.3926	0.1524
cg18513344	3	195531298	MUC4	mucin 4, cell surface associated	0.000238	-9.9384	0.1075
cg09783309	22	39190189	DNAL4	dynein, axonemal, light chain 4	0.000239	-65.0473	0.0881
cg26135528	6	30524499	NA	NA	0.000242	-48.7394	0.0933
cg16810031	17	38024146	ZPBP2	zona pellucida binding protein 2	0.000243	-6.3832	0.2324
cg02981041	9	90590595	CDK20	cyclin-dependent kinase 20	0.000244	31.1661	0.0975
cg15557758	1	13828828	NA	NA	0.000244	-18.7428	0.2395
cg26127425	2	238382343	NA	NA	0.000244	27.4981	0.1133
cg19508957	12	32908905	YARS2	tyrosyl-tRNA synthetase 2, mitochondrial	0.000245	-25.6168	0.0817
cg26459430	19	680063	FSTL3	follistatin-like 3 (secreted glycoprotein)	0.000245	-83.2891	0.106
cg09152259	2	128156114	NA	NA	0.000249	-6.7686	0.185
cg03433986	11	62477624	BSCL2	Berardinelli-Seip congenital lipodystrophy 2 (seipin)	0.00025	-10.7267	0.1812
cg20925462	3	111717806	TAGLN3	transgelin 3	0.00025	10.0992	0.2973
cg00967121	5	153418461	NA	NA	0.000251	-110.091	0.1054
cg08027369	17	26684874	NA	NA	0.000251	-56.9514	0.0953
cg15445000	17	37608096	MED1	mediator complex subunit 1	0.000251	-4.948	0.1761
cg13586404	18	77471434	CTDP1	CTD (carboxy-terminal domain, RNA polymerase II, polypeptide A) phosphatase, subunit 1	0.000252	-64.7001	0.0997
cg07197326	14	100867082	WDR25	WD repeat domain 25	0.000254	42.1627	0.1002
cg00028014	2	201601406	NA	NA	0.000255	-5.6944	0.1171
cg09224393	14	34268920	NPAS3	neuronal PAS domain protein 3	0.000258	-5.6605	0.1414
cg08240373	9	34329106	NA	NA	0.000259	-78.1391	0.0936
cg21506299	6	137105225	MAP3K5	mitogen-activated protein kinase kinase kinase 5	0.000259	-13.9922	0.203
cg01251710	6	887156	NA	NA	0.000261	-14.9862	0.1581
cg17171539	1	59398690	NA	NA	0.000261	-14.6086	0.5569
cg17453456	1	156094519	LMNA	lamin A/C	0.000261	-5.1586	0.1435
cg12655059	1	247491708	ZNF496	zinc finger protein 496	0.000262	13.3612	0.2631
cg14947666	19	16293592	NA	NA	0.000264	-17.2967	0.102
cg09718037	12	117042854	NA	NA	0.000266	-5.2946	0.1825
cg11733769	18	77532565	NA	NA	0.000267	-11.0373	0.1034
cg18526008	3	177076224	NA	NA	0.000268	-34.3143	0.1521
cg24084706	19	4475136	HDGFRP2	hepatoma-derived growth factor-related protein 2	0.000269	9.8092	0.1097
cg12428399	10	135191333	PAOX	polyamine oxidase (exo-N4-amino)	0.000272	-21.3292	0.1109
cg01855118	6	157007725	NA	NA	0.000275	-40.3983	0.0936
cg20660720	8	63951644	GGH	gamma-glutamyl hydrolase (conjugase, folylpolygammaglutamyl hydrolase)	0.000275	95.8236	0.09
cg13885043	15	64680295	TRIP4	thyroid hormone receptor interactor 4	0.000277	-34.9984	0.0913
cg02848875	15	64387786	SNX1	sorting nexin 1	0.000278	3.0621	0.1052
cg05724268	17	40829177	PLEKHH3	pleckstrin homology domain containing, family H (with MyTH4 domain) member 3	0.000279	-44.3324	0.0952
cg06390484	7	134575271	CALD1	caldesmon 1	0.00028	-16.4805	0.0964
cg08354685	12	50185597	NCKAP5L	NCK-associated protein 5-like	0.000281	28.5581	0.1146
cg24917641	5	77961760	NA	NA	0.000284	-13.0421	0.2279
cg16021483	12	120884138	NA	NA	0.000285	78.2784	0.0825
cg26670636	7	100063101	C7orf61	chromosome 7 open reading frame 61	0.000285	9.9016	0.0903
cg07476327	2	171730024	NA	NA	0.000286	-17.6713	0.12
cg11986861	22	29284199	ZNRF3	zinc and ring finger 3	0.000286	-4.0826	0.1133
cg19559143	14	105503903	NA	NA	0.000286	-7.7898	0.0994
cg19029378	10	43892946	HNRNPF	heterogeneous nuclear ribonucleoprotein F	0.000288	-10.4136	0.0864
cg18831841	14	100793638	SLC25A47	solute carrier family 25, member 47	0.000289	84.2091	0.1012
cg11068523	5	180596373	NA	NA	0.000291	-6.5998	0.1152
cg12481433	6	29856235	HLA-H	major histocompatibility complex, class I, H (pseudogene)	0.000291	7.5978	0.1308
cg08265551	1	151032119	NA	NA	0.000293	-38.7233	0.101
cg14984255	18	11908827	MPPE1	metallophosphoesterase 1	0.000293	-51.2442	0.0912
cg24748448	17	3493352	TRPV1	transient receptor potential cation channel, subfamily V, member 1	0.000293	-23.477	0.2676
cg04500632	8	140834013	TRAPPC9	trafficking protein particle complex 9	0.000294	-4.6623	0.1338
cg16544989	16	85600639	NA	NA	0.000295	7.8574	0.1248
cg14909842	21	44869885	LINC00319	long intergenic non-protein coding RNA 319	0.000297	-21.5481	0.0957
cg15037133	18	6725960	NA	NA	0.000297	-13.1013	0.1307
cg27194586	12	52431306	NA	NA	0.000297	-17.9129	0.0892
cg21119074	6	20211654	MBOAT1	membrane bound O-acyltransferase domain containing 1	0.000301	-10.2266	0.2677
cg26446133	18	72167187	CNDP2	CNDP dipeptidase 2 (metallopeptidase M20 family)	0.000301	-2.4056	0.109
cg22472304	22	42829497	NFAM1	NFAT activating protein with ITAM motif 1	0.000302	-24.4828	0.1783
cg09079018	7	50880004	NA	NA	0.000306	12.7351	0.2399
cg27011712	5	52856452	NDUFS4	NADH dehydrogenase (ubiquinone) Fe-S protein 4, 18kDa (NADH-coenzyme Q reductase)	0.000307	-20.2101	0.0888
cg11198604	8	38238633	WHSC1L1	Wolf-Hirschhorn syndrome candidate 1-like 1	0.000308	-55.3656	0.0941
cg08871628	2	132771935	NA	NA	0.000309	-3.2249	0.113
cg27137430	22	36425366	RBFOX2	RNA binding protein, fox-1 homolog (C. elegans) 2	0.00031	-36.7851	0.1126
cg07643355	3	66139795	SLC25A26	solute carrier family 25 (S-adenosylmethionine carrier), member 26	0.000312	-4.7005	0.1172
cg24544113	1	156163687	SLC25A44	solute carrier family 25, member 44	0.000314	-74.0232	0.0846
cg07948968	16	4837946	NA	NA	0.000315	-13.6557	0.2218
cg13123840	6	31865676	EHMT2	euchromatic histone-lysine N-methyltransferase 2	0.000315	-52.669	0.0897
cg05658236	1	47898911	FOXD2-AS1	FOXD2 antisense RNA 1 (head to head)	0.000317	5.8543	0.1708
cg02772266	12	4060781	NA	NA	0.000321	18.8253	0.1266
cg13838634	6	31785399	HSPA1A	heat shock 70kDa protein 1A	0.000322	-28.5888	0.1094
cg18188010	15	42187036	SPTBN5	spectrin, beta, non-erythrocytic 5	0.000322	-39.9582	0.1113
cg00540891	10	43572244	RET	ret proto-oncogene	0.000324	-17.2457	0.1015
cg04200562	5	138899989	NA	NA	0.000326	23.6709	0.1066
cg07534331	6	13574296	SIRT5	sirtuin 5	0.000326	16.724	0.094
cg16329772	8	144406463	TOP1MT	topoisomerase (DNA) I, mitochondrial	0.000326	-53.7176	0.0926
cg15380588	6	144606480	NA	NA	0.000327	-58.2492	0.0834
cg24015316	22	46692631	NA	NA	0.000327	-102.386	0.0827
cg07037963	6	43265846	SLC22A7	solute carrier family 22 (organic anion transporter), member 7	0.000328	-13.76	0.2563
cg15147545	10	33247604	ITGB1	integrin, beta 1 (fibronectin receptor, beta polypeptide, antigen CD29 includes MDF2, MSK12)	0.000328	-45.1745	0.0872
cg00741992	16	30432687	NA	NA	0.000329	-20.3225	0.1438
cg19404444	1	2164602	SKI	v-ski avian sarcoma viral oncogene homolog	0.000331	-10.5788	0.3434
cg25625514	11	76535564	NA	NA	0.000332	-6.7164	0.1978
cg01237887	8	99489350	STK3	serine/threonine kinase 3	0.000333	18.5133	0.0861
cg27209265	16	790912	NARFL	nuclear prelamin A recognition factor-like	0.000333	-74.9864	0.1026
cg01337207	6	32063835	TNXB	tenascin XB	0.000337	-2.8691	0.1059
cg12582959	19	56159199	CCDC106	coiled-coil domain containing 106	0.000339	11.3523	0.4203
cg22234827	1	154947116	NA	NA	0.000339	-88.3471	0.0912
cg00512459	15	88266173	NA	NA	0.00034	-11.7402	0.1195
cg04138155	1	243419250	NA	NA	0.00034	-57.3664	0.0928
cg09988059	16	2072809	NA	NA	0.000341	-44.943	0.0912
cg00158333	17	47075855	IGF2BP1	insulin-like growth factor 2 mRNA binding protein 1	0.000342	24.2781	0.173
cg07966388	15	93363564	NA	NA	0.000342	-71.3821	0.0924
cg16328023	7	36382071	KIAA0895	KIAA0895	0.000345	-7.1398	0.253
cg18499250	3	37947470	CTDSPL	CTD (carboxy-terminal domain, RNA polymerase II, polypeptide A) small phosphatase-like	0.000346	-33.2892	0.077
cg01097406	16	89675127	NA	NA	0.000347	1.5515	0.1097
cg03257930	9	110399293	NA	NA	0.000348	-15.2913	0.5674
cg03988038	3	149959957	NA	NA	0.000348	-20.35	0.0981
cg13972353	9	139354348	SEC16A	SEC16 homolog A (S. cerevisiae)	0.000348	33.1157	0.1076
cg11277966	2	26206226	KIF3C	kinesin family member 3C	0.000349	24.6717	0.0958
cg21750233	11	6504311	TIMM10B	translocase of inner mitochondrial membrane 10 homolog B (yeast)	0.000349	-17.9839	0.082
cg27648095	21	33762341	URB1	URB1 ribosome biogenesis 1 homolog (S. cerevisiae)	0.000349	-16.0403	0.2345
cg04004158	16	1152474	NA	NA	0.000351	-4.2991	0.1056
cg15987885	1	183386054	NMNAT2	nicotinamide nucleotide adenylyltransferase 2	0.000351	-24.1694	0.1383
cg23328852	5	132946269	FSTL4	follistatin-like 4	0.000351	6.9711	0.1129
cg03247834	17	43212845	ACBD4	acyl-CoA binding domain containing 4	0.000352	-64.3905	0.0858
cg06580770	6	32054790	TNXB	tenascin XB	0.000353	-11.7816	0.1484
cg03526625	6	38110098	ZFAND3	zinc finger, AN1-type domain 3	0.000354	40.5337	0.103
cg03861496	19	1248371	MIDN	midnolin	0.000354	-10.5863	0.1249
cg14781521	3	129063090	NA	NA	0.000357	-10.0961	0.1056
cg02546072	22	39898416	MIEF1	mitochondrial elongation factor 1	0.000358	-81.8954	0.0976
cg02992296	7	1511248	INTS1	integrator complex subunit 1	0.000358	46.6278	0.0789
cg24742520	1	19506481	UBR4	ubiquitin protein ligase E3 component n-recognin 4	0.000359	9.1859	0.3329
cg06493154	6	42859023	C6orf226	chromosome 6 open reading frame 226	0.00036	-5.4658	0.098
cg05481579	17	79030796	BAIAP2	BAI1-associated protein 2	0.000361	-16.5862	0.1019
cg08312149	19	4475055	HDGFRP2	hepatoma-derived growth factor-related protein 2	0.000361	17.4836	0.237
cg19305227	15	45544335	SLC28A2	solute carrier family 28 (concentrative nucleoside transporter), member 2	0.000361	-26.373	0.0866
cg10974104	11	119076790	CBL	Cbl proto-oncogene, E3 ubiquitin protein ligase	0.000363	-168.012	0.0863
cg21040575	17	6921465	NA	NA	0.000363	-9.3104	0.1281
cg01966465	7	87257416	NA	NA	0.000366	81.4918	0.0849
cg02298012	15	66639594	NA	NA	0.000368	33.7401	0.0892
cg26357054	8	8824314	NA	NA	0.00037	-33.5388	0.0822
cg07279085	11	64646449	EHD1	EH-domain containing 1	0.000372	-124.747	0.1067
cg26159030	19	36214806	KMT2B	lysine (K)-specific methyltransferase 2B	0.000372	124.382	0.0788
cg19085352	8	22002294	NA	NA	0.000376	-11.9067	0.1883
cg12581549	19	34264076	CHST8	carbohydrate (N-acetylgalactosamine 4-0) sulfotransferase 8	0.000378	-11.3642	0.1401
cg27308130	3	126422683	CHCHD6	coiled-coil-helix-coiled-coil-helix domain containing 6	0.000378	-58.1924	0.0808
cg25229015	15	78591883	WDR61	WD repeat domain 61	0.000379	-40.8887	0.0862
cg16429070	5	149535646	PDGFRB	platelet-derived growth factor receptor, beta polypeptide	0.000381	-25.9784	0.0979
cg22718140	17	15217411	TEKT3	tektin 3	0.000381	-56.6174	0.1044
cg22758067	19	2783381	SGTA	small glutamine-rich tetratricopeptide repeat (TPR)-containing, alpha	0.000381	141.763	0.1167
cg06984176	6	15501652	JARID2	jumonji, AT rich interactive domain 2	0.000382	-11.0036	0.1699
cg04381741	7	108210905	NA	NA	0.000383	20.2795	0.1033
cg08790269	8	49782694	NA	NA	0.000383	-20.245	0.1569
cg27203372	7	2638310	IQCE	IQ motif containing E	0.000388	-30.5057	0.1046
cg05094429	6	167536184	CCR6	chemokine (C-C motif) receptor 6	0.000389	-9.6347	0.2205
cg06547285	12	47630263	PCED1B	PC-esterase domain containing 1B	0.000389	-11.6867	0.1753
cg03831405	7	155588795	NA	NA	0.000391	-8.8404	0.1207
cg14019525	10	32477778	NA	NA	0.000391	-28.9857	0.1069
cg05749642	16	89982268	NA	NA	0.000394	-18.3332	0.1099
cg11893412	6	29395421	OR11A1	olfactory receptor, family 11, subfamily A, member 1	0.000394	-5.7159	0.1093
cg18675902	3	52329510	MIR135A1	microRNA 135a-1	0.000394	-44.7088	0.0843
cg04653308	9	131872018	NA	NA	0.000395	-25.1534	0.6924
cg21518268	8	81124468	NA	NA	0.000395	-9.9089	0.0919
cg08846333	6	31860013	EHMT2	euchromatic histone-lysine N-methyltransferase 2	0.000396	11.7785	0.0838
cg07817608	12	76219528	NA	NA	0.000397	-11.4812	0.1082
cg27356396	3	119042588	ARHGAP31	Rho GTPase activating protein 31	0.000398	-37.4622	0.119
cg05433111	16	28943232	CD19	CD19 molecule	0.000399	-15.9387	0.243
cg12908608	2	198380725	MOB4	MOB family member 4, phocein	0.0004	-88.5697	0.0886
cg03920233	16	30022699	DOC2A	double C2-like domains, alpha	0.000401	47.1446	0.0827
cg01797468	7	139112728	NA	NA	0.000402	42.7528	0.0828
cg14998790	20	18477778	RBBP9	retinoblastoma binding protein 9	0.000404	-51.6915	0.0873
cg18729862	6	32862333	NA	NA	0.000404	75.0981	0.0813
cg06838584	11	2504581	KCNQ1	potassium voltage-gated channel, KQT-like subfamily, member 1	0.000405	-21.7117	0.1108
cg07784442	4	153690819	TIGD4	tigger transposable element derived 4	0.000406	35.0317	0.1089
cg08701816	8	95278142	NA	NA	0.000407	-10.5169	0.158
cg21644826	16	20775352	ACSM3	acyl-CoA synthetase medium-chain family member 3	0.000408	-52.7086	0.0873
cg26852750	4	8493419	NA	NA	0.000408	16.214	0.107
cg13209487	20	634133	SRXN1	sulfiredoxin 1	0.000411	-148.414	0.1
cg24376689	6	32016336	TNXB	tenascin XB	0.000412	-7.7372	0.1136
cg25160593	3	44666684	ZNF197	zinc finger protein 197	0.000412	-59.5407	0.0839
cg24457026	17	42426018	GRN	granulin	0.000416	-15.9882	0.417
cg09877136	14	54955533	GMFB	glia maturation factor, beta	0.000417	-40.9158	0.0939
cg25778446	4	94652282	GRID2	glutamate receptor, ionotropic, delta 2	0.000417	-12.6089	0.2335
cg25726077	4	112396360	NA	NA	0.00042	-10.348	0.1088
cg21649668	12	47788705	NA	NA	0.000425	-3.5854	0.1217
cg04855961	3	159719849	NA	NA	0.000426	-14.2082	0.1311
cg07046426	2	237623903	NA	NA	0.000426	7.4274	0.1114
cg17429236	7	150694028	NOS3	nitric oxide synthase 3 (endothelial cell)	0.000431	9.2124	0.3494
cg10239460	3	111805225	C3orf52	chromosome 3 open reading frame 52	0.000432	-56.6527	0.0867
cg09474017	6	32016368	TNXB	tenascin XB	0.000433	-8.4049	0.0984
cg26047940	7	1446265	NA	NA	0.000433	-5.6785	0.0817
cg01391548	10	97068696	NA	NA	0.000434	-8.0772	0.1435
cg19160040	11	23427224	NA	NA	0.000434	-101.016	0.0904
cg02556345	10	124181965	PLEKHA1	pleckstrin homology domain containing, family A (phosphoinositide binding specific) member 1	0.000435	-9.4798	0.1628
cg09176957	10	94799641	EXOC6	exocyst complex component 6	0.000435	14.9692	0.3107
cg14679558	13	21652153	NA	NA	0.000435	36.5045	0.0784
cg01968242	8	98787927	LAPTM4B	lysosomal protein transmembrane 4 beta	0.00044	-40.568	0.0898
cg21439818	4	22623252	NA	NA	0.00044	37.0967	0.0866
cg24512544	8	141588943	AGO2	argonaute RISC catalytic component 2	0.000441	63.2027	0.1052
cg08197797	6	138428995	PERP	PERP, TP53 apoptosis effector	0.000443	22.3566	0.0941
cg24043192	5	43515527	C5orf34	chromosome 5 open reading frame 34	0.000444	-10.0363	0.1071
cg23108607	1	39879411	NA	NA	0.000446	9.7892	0.0878
cg03742947	6	29856275	HLA-H	major histocompatibility complex, class I, H (pseudogene)	0.000447	3.9685	0.1075
cg03428399	1	165174748	LMX1A	LIM homeobox transcription factor 1, alpha	0.000448	-6.567	0.1029
cg25649895	17	48356195	TMEM92	transmembrane protein 92	0.000449	-11.6492	0.2589
cg24954171	7	151091946	WDR86	WD repeat domain 86	0.00045	36.7134	0.0771
cg03909849	17	79477206	ACTG1	actin, gamma 1	0.000451	-9.0049	0.0928
cg21592690	4	88528331	DSPP	dentin sialophosphoprotein	0.000451	-13.8962	0.1058
cg19479609	2	208390216	NA	NA	0.000452	-52.9188	0.0824
cg01963374	11	704987	EPS8L2	EPS8-like 2	0.000455	-11.132	0.1455
cg12352006	22	30163351	NA	NA	0.000455	-42.0539	0.0856
cg20067780	17	78008520	TBC1D16	TBC1 domain family, member 16	0.000455	6.0548	0.0937
cg06699195	2	863889	NA	NA	0.000456	-3.5638	0.0931
cg15878588	22	38203858	GCAT	glycine C-acetyltransferase	0.000456	-99.3743	0.1001
cg19892195	2	236963462	AGAP1	ArfGAP with GTPase domain, ankyrin repeat and PH domain 1	0.000457	7.6057	0.1339
cg03902718	11	36317592	PRR5L	proline rich 5 like	0.000459	-14.9728	0.1369
cg07148818	17	8028835	HES7	hes family bHLH transcription factor 7	0.000459	58.7448	0.0931
cg10529845	16	49522337	NA	NA	0.000459	-14.6314	0.3186
cg26118553	2	21245792	APOB	apolipoprotein B	0.000459	-13.14	0.1166
cg13186570	12	8853167	RIMKLB	ribosomal modification protein rimK-like family member B	0.000462	12.4774	0.1191
cg19368911	1	245541456	KIF26B	kinesin family member 26B	0.000462	12.7224	0.4104
cg21411490	22	31739936	PATZ1	POZ (BTB) and AT hook containing zinc finger 1	0.000463	23.3257	0.1177
cg09415485	16	82663111	CDH13	cadherin 13	0.000467	-5.9905	0.094
cg12568669	8	11666485	FDFT1	farnesyl-diphosphate farnesyltransferase 1	0.000467	4.4652	0.1108
cg02775417	19	643457	FGF22	fibroblast growth factor 22	0.000468	-54.1479	0.0858
cg02927202	2	174821978	SP3	Sp3 transcription factor	0.000468	9.7367	0.0916
cg25927444	2	47236103	TTC7A	tetratricopeptide repeat domain 7A	0.000468	20.4892	0.0888
cg25673241	17	78694856	RPTOR	regulatory associated protein of MTOR, complex 1	0.000469	-12.5472	0.1648
cg14286845	9	115513482	SNX30	sorting nexin family member 30	0.00047	-97.4491	0.0842
cg01062395	6	29855636	HLA-H	major histocompatibility complex, class I, H (pseudogene)	0.000472	2.7853	0.103
cg05019905	6	29894831	HCG4B	HLA complex group 4B (non-protein coding)	0.000473	3.7258	0.1002
cg12623364	4	109038130	LEF1	lymphoid enhancer-binding factor 1	0.000474	10.4913	0.1425
cg04535665	11	104972135	NA	NA	0.000475	-14.5466	0.1223
cg08247806	21	44596364	NA	NA	0.000476	-12.836	0.1732
cg07604512	1	91965349	CDC7	cell division cycle 7	0.000477	15.0371	0.0932
cg19811148	1	236273181	NA	NA	0.000477	-9.1788	0.2141
cg24647403	3	97483221	ARL6	ADP-ribosylation factor-like 6	0.00048	-52.2188	0.0836
cg27644327	6	90845852	BACH2	BTB and CNC homology 1, basic leucine zipper transcription factor 2	0.000482	11.1635	0.3443
cg01485704	14	50087384	NA	NA	0.000483	143.812	0.0829
cg03664443	18	13916330	MC2R	melanocortin 2 receptor (adrenocorticotropic hormone)	0.000484	-5.0408	0.0885
cg12599168	7	142554539	EPHB6	EPH receptor B6	0.000485	14.5964	0.2868
cg09916853	7	128784931	TSPAN33	tetraspanin 33	0.000486	-56.8275	0.0992
cg11588197	11	128391494	ETS1	v-ets avian erythroblastosis virus E26 oncogene homolog 1	0.000486	-7.1289	0.1325
cg03498773	9	115248729	KIAA1958	KIAA1958	0.000487	-43.9795	0.0895
cg06965003	5	180616570	NA	NA	0.000488	-25.129	0.0833
cg09541333	2	59092988	NA	NA	0.000488	-12.7454	0.0898
cg12511356	2	241753204	KIF1A	kinesin family member 1A	0.000488	-14.0564	0.0927
cg13532463	9	101126107	GABBR2	gamma-aminobutyric acid (GABA) B receptor, 2	0.000489	18.4868	0.1004
cg08634082	1	241801700	OPN3	opsin 3	0.00049	11.5584	0.1543
cg18880543	7	151490626	PRKAG2	protein kinase, AMP-activated, gamma 2 non-catalytic subunit	0.00049	-14.3076	0.0947
cg05926722	14	26674202	NA	NA	0.000492	8.7265	0.36
cg08537804	11	117652230	DSCAML1	Down syndrome cell adhesion molecule like 1	0.000492	-15.8074	0.1979
cg15501231	6	31737630	VWA7	von Willebrand factor A domain containing 7	0.000494	-14.7521	0.1875
cg09941017	7	157688504	PTPRN2	protein tyrosine phosphatase, receptor type, N polypeptide 2	0.000495	-58.2795	0.095
cg22022747	1	209237649	NA	NA	0.000497	-10.3797	0.116
cg18996776	3	160284003	KPNA4	karyopherin alpha 4 (importin alpha 3)	0.000498	57.1697	0.08
cg18844118	7	26191489	NFE2L3	nuclear factor, erythroid 2-like 3	0.000501	32.6944	0.0962
cg04509526	16	87679579	JPH3	junctophilin 3	0.000504	-28.5958	0.0801
cg03172991	19	13105728	NFIX	nuclear factor I/X (CCAAT-binding transcription factor)	0.000505	-19.2627	0.1849
cg25817165	18	72167213	CNDP2	CNDP dipeptidase 2 (metallopeptidase M20 family)	0.000505	-2.2315	0.1024
cg12338137	2	218701429	TNS1	tensin 1	0.000511	-8.8289	0.1457
cg19822229	1	36616030	TRAPPC3	trafficking protein particle complex 3	0.000512	-19.9916	0.3632
cg11105884	14	106134016	NA	NA	0.000513	-22.6534	0.1031
cg06394109	16	1152511	NA	NA	0.000517	-2.0308	0.1046
cg22266693	11	44592937	CD82	CD82 molecule	0.000523	-17.0612	0.1103
cg01443394	1	166886955	NA	NA	0.000525	33.2786	0.0839
cg10035270	16	89147095	NA	NA	0.000526	-15.1693	0.1049
cg19586116	14	83692032	NA	NA	0.000527	-40.1105	0.1028
cg10365886	6	32063874	TNXB	tenascin XB	0.000528	-2.6616	0.0999
cg11843799	3	50297388	NA	NA	0.000531	-49.5614	0.0848
cg12043428	2	38892958	GALM	galactose mutarotase (aldose 1-epimerase)	0.000531	-10.8082	0.0941
cg26680428	1	226322870	NA	NA	0.000531	14.0912	0.1411
cg17655978	19	58125659	ZNF134	zinc finger protein 134	0.000534	40.1133	0.0779
cg07093539	17	79945199	ASPSCR1	alveolar soft part sarcoma chromosome region, candidate 1	0.000535	9.6196	0.1388
cg04756698	8	134313100	NA	NA	0.000538	35.388	0.0759
cg12027358	15	65133575	PLEKHO2	pleckstrin homology domain containing, family O member 2	0.000538	-42.7064	0.0853
cg13800586	2	242626324	DTYMK	deoxythymidylate kinase (thymidylate kinase)	0.000538	-60.7095	0.0976
cg20826792	1	29425	WASH7P	WAS protein family homolog 7 pseudogene	0.000538	-13.0571	0.0821
cg00918762	6	30585117	NA	NA	0.00054	-48.7541	0.0903
cg03321142	1	159899640	IGSF9	immunoglobulin superfamily, member 9	0.000541	-10.1735	0.0958
cg07480373	2	216874286	MREG	melanoregulin	0.000541	27.7707	0.1122
cg18299211	1	77685015	PIGK	phosphatidylinositol glycan anchor biosynthesis, class K	0.000542	53.3112	0.0782
cg23919111	14	95983256	NA	NA	0.000543	-13.5065	0.3019
cg03640993	7	135413232	SLC13A4	solute carrier family 13 (sodium/sulfate symporter), member 4	0.000545	39.5869	0.0894
cg22736280	8	95565249	KIAA1429	KIAA1429	0.000545	-72.7809	0.0802
cg26831220	16	70680406	IL34	interleukin 34	0.000545	20.3678	0.1224
cg13232781	10	81888928	NA	NA	0.000546	9.788	0.099
cg20699200	4	6675674	LOC93622	Morf4 family associated protein 1-like 1 pseudogene	0.000546	5.039	0.1119
cg24760597	10	61828486	ANK3	ankyrin 3, node of Ranvier (ankyrin G)	0.000546	25.8785	0.0802
cg06641624	5	138941688	UBE2D2	ubiquitin-conjugating enzyme E2D 2	0.000551	-64.4071	0.0969
cg21919968	1	147823425	NA	NA	0.000553	-13.2013	0.2368
cg10517193	11	381875	B4GALNT4	beta-1,4-N-acetyl-galactosaminyl transferase 4	0.000556	-7.2474	0.0877
cg25371564	1	43993236	NA	NA	0.000556	-13.753	0.2038
cg00297702	2	203735559	ICA1L	islet cell autoantigen 1,69kDa-like	0.000557	12.3109	0.0922
cg09306340	1	161068039	KLHDC9	kelch domain containing 9	0.000557	-30.4805	0.0998
cg02840794	10	103825777	HPS6	Hermansky-Pudlak syndrome 6	0.000558	-42.9664	0.1521
cg19863224	19	12666780	NA	NA	0.000559	-39.5591	0.0877
cg22828804	20	3140466	NA	NA	0.000559	-38.7154	0.089
cg05445839	1	27023088	ARID1A	AT rich interactive domain 1A (SWI-like)	0.000561	-28.1255	0.1234
cg16302021	6	29893944	HCG4B	HLA complex group 4B (non-protein coding)	0.000561	4.0705	0.1159
cg01528425	5	112043137	APC	adenomatous polyposis coli	0.000563	-49.4855	0.0944
cg11147888	11	125573745	NA	NA	0.000564	-25.0696	0.0825
cg09171931	11	34876740	NA	NA	0.000566	19.682	0.1237
cg07258847	6	66708570	NA	NA	0.000568	-20.7097	0.1042
cg02538070	20	35092693	DLGAP4	discs, large (Drosophila) homolog-associated protein 4	0.000569	63.7674	0.0889
cg13691003	1	75600399	LHX8	LIM homeobox 8	0.000569	-20.6354	0.1344
cg15607449	19	49990766	NA	NA	0.000569	-41.1627	0.0937
cg15160274	5	156097036	SGCD	sarcoglycan, delta (35kDa dystrophin-associated glycoprotein)	0.00057	21.2244	0.0842
cg22615000	22	31741731	PATZ1	POZ (BTB) and AT hook containing zinc finger 1	0.00057	-31.4829	0.0866
cg01027750	19	42636639	POU2F2	POU class 2 homeobox 2	0.000573	-52.2652	0.086
cg08483834	6	33248239	WDR46	WD repeat domain 46	0.000573	23.8859	0.0786
cg16618104	12	104853100	CHST11	carbohydrate (chondroitin 4) sulfotransferase 11	0.000577	-11.0812	0.2438
cg22962041	17	49235043	NA	NA	0.000577	30.4993	0.0772
cg25123102	20	44879723	CDH22	cadherin 22, type 2	0.000579	-61.3133	0.1388
cg03862040	21	43299840	PRDM15	PR domain containing 15	0.000581	-56.1058	0.0798
cg27367093	11	72145746	CLPB	ClpB caseinolytic peptidase B homolog (E. coli)	0.000581	-30.5826	0.086
cg04913803	14	77510549	NA	NA	0.000588	-11.5683	0.1582
cg17184855	6	29795350	HLA-G	major histocompatibility complex, class I, G	0.000589	6.8575	0.0998
cg05931345	1	150946971	CERS2	ceramide synthase 2	0.000591	-52.5175	0.1263
cg11669877	1	204043026	SOX13	SRY (sex determining region Y)-box 13	0.000591	-33.8222	0.0737
cg05620865	5	77588408	AP3B1	adaptor-related protein complex 3, beta 1 subunit	0.000592	19.1305	0.0829
cg10580293	7	29605897	PRR15	proline rich 15	0.000594	5.1745	0.1176
cg23518037	15	79526621	NA	NA	0.000595	-8.0872	0.1048
cg13335054	3	194030977	LINC00887	long intergenic non-protein coding RNA 887	0.000596	11.6632	0.1917
cg16397028	16	72884581	ZFHX3	zinc finger homeobox 3	0.000596	-13.571	0.1339
cg03716125	2	208541770	NA	NA	0.000599	-5.8518	0.1722
cg02229382	22	49765138	NA	NA	0.0006	-5.2574	0.0864
cg20314490	7	98248879	NPTX2	neuronal pentraxin II	0.000603	-46.9262	0.0945
cg20738433	10	85324857	NA	NA	0.000605	-36.192	0.1239
cg05014837	2	135059316	MGAT5	mannosyl (alpha-1,6-)-glycoprotein beta-1,6-N-acetyl-glucosaminyltransferase	0.000606	-13.3724	0.1275
cg21185255	4	149763983	NA	NA	0.000606	-10.0575	0.0798
cg02923340	16	1307502	TPSD1	tryptase delta 1	0.000607	-13.215	0.112
cg10508317	17	76355146	SOCS3	suppressor of cytokine signaling 3	0.000607	-14.2068	0.108
cg07942990	20	23432977	CST11	cystatin 11	0.00061	18.1385	0.0849
cg18228531	14	105147702	NA	NA	0.00061	13.1998	0.2911
cg14534277	18	28623874	DSC3	desmocollin 3	0.000611	-5.3067	0.0965
cg19405484	8	29513210	NA	NA	0.000611	-8.0723	0.2097
cg07707056	22	36562416	APOL3	apolipoprotein L, 3	0.000612	39.2648	0.1207
cg24050047	7	33767686	NA	NA	0.000614	-16.1014	0.0966
cg02631906	1	45987864	PRDX1	peroxiredoxin 1	0.000616	-26.6536	0.1325
cg18606843	7	155348191	NA	NA	0.000616	-5.3732	0.0796
cg00486259	4	152096720	SH3D19	SH3 domain containing 19	0.000617	-18.8753	0.1294
cg00686915	7	99076604	ZNF789	zinc finger protein 789	0.000617	-9.9887	0.1237
cg10631527	13	26978250	CDK8	cyclin-dependent kinase 8	0.000617	33.9542	0.0801
cg02059214	3	108021106	HHLA2	HERV-H LTR-associating 2	0.000618	-11.4763	0.2275
cg11858641	5	2094524	NA	NA	0.000619	-28.0011	0.09
cg15367212	3	180588198	NA	NA	0.000619	-5.6731	0.1079
cg14999931	10	6212377	PFKFB3	6-phosphofructo-2-kinase/fructose-2,6-biphosphatase 3	0.00062	-13.9376	0.0747
cg11037677	2	73511883	NA	NA	0.000622	-51.1175	0.0989
cg23456190	5	177482458	NA	NA	0.000622	13.3921	0.086
cg03049323	15	41060265	DNAJC17	DnaJ (Hsp40) homolog, subfamily C, member 17	0.000623	39.6812	0.0899
cg20577663	17	15360645	CDRT4	CMT1A duplicated region transcript 4	0.000624	14.8496	0.2204
cg22725310	18	43755103	C18orf25	chromosome 18 open reading frame 25	0.000624	-27.257	0.0806
cg05740045	8	65499926	NA	NA	0.000628	13.7073	0.1892
cg27176246	4	17871371	LCORL	ligand dependent nuclear receptor corepressor-like	0.000628	57.275	0.084
cg03145301	2	232527776	NA	NA	0.000629	43.0805	0.078
cg19995899	2	216274747	FN1	fibronectin 1	0.000629	-13.8556	0.1599
cg09146695	4	109089501	NA	NA	0.000632	-66.3927	0.088
cg14072989	17	57974225	RPS6KB1	ribosomal protein S6 kinase, 70kDa, polypeptide 1	0.000632	15.6518	0.0954
cg24211478	6	106773719	ATG5	autophagy related 5	0.000633	-53.806	0.0797
cg17718401	4	119199352	NA	NA	0.000635	-6.7768	0.1258
cg22700686	1	153538764	S100A2	S100 calcium binding protein A2	0.000636	-12.0431	0.3152
cg12855773	15	63363890	TPM1	tropomyosin 1 (alpha)	0.000637	-39.8485	0.0849
cg18005180	3	138661840	NA	NA	0.000639	-6.415	0.1275
cg15652381	7	57072283	NA	NA	0.00064	-28.0392	0.0889
cg04651635	17	79884825	NA	NA	0.000641	-55.2405	0.0874
cg01335126	16	2068157	NPW	neuropeptide W	0.000644	-11.4557	0.2125
cg07750969	9	131486582	ZDHHC12	zinc finger, DHHC-type containing 12	0.000644	35.2686	0.0863
cg05224385	12	53715634	AAAS	achalasia, adrenocortical insufficiency, alacrimia	0.000646	-13.7608	0.1304
cg14017942	19	31767186	TSHZ3	teashirt zinc finger homeobox 3	0.000648	-14.9977	0.0935
cg27602786	16	30934666	NA	NA	0.000648	-52.7048	0.0956
cg03575556	14	21215971	EDDM3A	epididymal protein 3A	0.00065	-19.6681	0.1165
cg02930721	16	89375113	ANKRD11	ankyrin repeat domain 11	0.000651	16.4576	0.2226
cg21768539	5	177929808	COL23A1	collagen, type XXIII, alpha 1	0.000651	-9.5678	0.1933
cg02012445	14	57856758	NAA30	N(alpha)-acetyltransferase 30, NatC catalytic subunit	0.000652	-44.4713	0.1049
cg03584506	11	39689828	NA	NA	0.000653	-7.0601	0.1263
cg08845721	5	142780693	NR3C1	nuclear receptor subfamily 3, group C, member 1 (glucocorticoid receptor)	0.000653	16.785	0.1052
cg07805604	19	56158885	CCDC106	coiled-coil domain containing 106	0.000655	13.2407	0.4076
cg12001357	2	233410852	CHRNG	cholinergic receptor, nicotinic, gamma (muscle)	0.000655	-6.5709	0.1356
cg20365336	6	16986186	NA	NA	0.000655	-27.676	0.116
cg26218101	12	133618130	ZNF84	zinc finger protein 84	0.000655	34.8577	0.0859
cg24833674	1	166914191	ILDR2	immunoglobulin-like domain containing receptor 2	0.000657	9.3301	0.1379
cg06902219	6	29856294	HLA-H	major histocompatibility complex, class I, H (pseudogene)	0.000658	3.6119	0.0964
cg25578064	20	42086787	SRSF6	serine/arginine-rich splicing factor 6	0.000658	78.4226	0.0816
cg23908488	11	206943	BET1L	Bet1 golgi vesicular membrane trafficking protein-like	0.000659	-25.8253	0.0908
cg05686118	16	57610170	GPR114	G protein-coupled receptor 114	0.00066	-11.0854	0.0935
cg23506143	5	55761274	NA	NA	0.00066	9.2476	0.4084
cg02898206	20	44993287	SLC35C2	solute carrier family 35 (GDP-fucose transporter), member C2	0.000664	33.4412	0.1328
cg19784470	19	15052011	OR7C2	olfactory receptor, family 7, subfamily C, member 2	0.000666	26.5287	0.0789
cg15617545	11	57365018	SERPING1	serpin peptidase inhibitor, clade G (C1 inhibitor), member 1	0.000667	-18.3305	0.1542
cg21670987	15	50350432	ATP8B4	ATPase, class I, type 8B, member 4	0.000668	-4.1742	0.109
cg05046721	1	15208255	KAZN	kazrin, periplakin interacting protein	0.00067	-9.1548	0.1629
cg10349919	4	845829	GAK	cyclin G associated kinase	0.000672	57.269	0.0858
cg23380397	14	98661384	NA	NA	0.000672	28.0018	0.0817
cg19468534	15	41623761	NA	NA	0.000673	11.158	0.0801
cg26286937	14	19625820	NA	NA	0.000673	-64.3543	0.0876
cg06177555	16	29678624	SPN	sialophorin	0.000674	9.4812	0.3135
cg19046253	2	152956135	CACNB4	calcium channel, voltage-dependent, beta 4 subunit	0.000674	-44.2027	0.0897
cg05394244	6	64281439	PTP4A1	protein tyrosine phosphatase type IVA, member 1	0.000675	7.3901	0.1003
cg22684008	4	122871528	TRPC3	transient receptor potential cation channel, subfamily C, member 3	0.000675	-49.7446	0.079
cg12307818	20	32848271	ASIP	agouti signaling protein	0.000677	-37.0737	0.0855
cg12070011	1	36273500	AGO4	argonaute RISC catalytic component 4	0.000681	-49.6631	0.0916
cg25073705	11	1008290	AP2A2	adaptor-related protein complex 2, alpha 2 subunit	0.000681	92.9299	0.0819
cg04664328	15	72101672	NR2E3	nuclear receptor subfamily 2, group E, member 3	0.000683	-15.42	0.121
cg01619107	12	52515354	NA	NA	0.000684	-14.487	0.1482
cg02363277	17	40706718	HSD17B1	hydroxysteroid (17-beta) dehydrogenase 1	0.000684	-68.842	0.1088
cg08451243	11	1273788	MUC5B	mucin 5B, oligomeric mucus/gel-forming	0.000684	-15.1232	0.1173
cg13908805	1	18678375	IGSF21	immunoglobin superfamily, member 21	0.000684	-11.8151	0.096
cg15845792	6	28175446	NA	NA	0.000684	-50.7878	0.1084
cg02990474	20	49416093	BCAS4	breast carcinoma amplified sequence 4	0.000686	32.0498	0.0817
cg14286594	4	140245762	NAA15	N(alpha)-acetyltransferase 15, NatA auxiliary subunit	0.000688	8.1206	0.1317
cg26353469	6	29855970	HLA-H	major histocompatibility complex, class I, H (pseudogene)	0.000688	2.5659	0.0974
cg09064486	1	13946454	NA	NA	0.000689	15.8448	0.0927
cg04795044	3	129344706	NA	NA	0.00069	16.8179	0.1049
cg07470341	2	38892365	GALM	galactose mutarotase (aldose 1-epimerase)	0.00069	-12.7952	0.0864
cg00049382	13	34250985	NA	NA	0.000691	17.1942	0.1187
cg02637512	5	137476322	NA	NA	0.000691	-14.1839	0.2198
cg07212818	11	638076	DRD4	dopamine receptor D4	0.000691	-3.5615	0.1242
cg23171628	12	105724039	C12orf75	chromosome 12 open reading frame 75	0.000693	-36.5732	0.081
cg21201109	19	11307090	KANK2	KN motif and ankyrin repeat domains 2	0.000695	10.9632	0.1448
cg26266427	6	32063838	TNXB	tenascin XB	0.000695	-2.8834	0.0972
cg01785906	6	32065659	TNXB	tenascin XB	0.000696	-12.3361	0.0895
cg03608167	2	136875637	CXCR4	chemokine (C-X-C motif) receptor 4	0.000696	-71.6354	0.0936
cg11856189	19	16308750	AP1M1	adaptor-related protein complex 1, mu 1 subunit	0.000698	-50.0117	0.091
cg13707794	21	35889668	RCAN1	regulator of calcineurin 1	0.000702	-9.015	0.2858
cg07670389	13	112903590	NA	NA	0.000703	37.8862	0.0905
cg11894273	8	7544384	NA	NA	0.000703	16.1507	0.0954
cg03503812	6	27357539	ZNF391	zinc finger protein 391	0.000704	-4.1059	0.1201
cg07870603	17	78880144	RPTOR	regulatory associated protein of MTOR, complex 1	0.000705	27.2065	0.0825
cg23213688	1	231473791	NA	NA	0.000706	-69.9861	0.0899
cg23331136	6	4021445	PRPF4B	pre-mRNA processing factor 4B	0.000707	-48.8212	0.111
cg14906980	10	3480029	NA	NA	0.000708	29.8975	0.0806
cg17901584	1	55353706	DHCR24	24-dehydrocholesterol reductase	0.000708	-6.3187	0.1782
cg02802309	12	49628458	NA	NA	0.000709	-85.2698	0.0827
cg16423756	11	122526190	UBASH3B	ubiquitin associated and SH3 domain containing B	0.000709	-29.9839	0.1155
cg18026416	13	48128547	NA	NA	0.00071	-14.2504	0.1162
cg06849477	22	45072724	PRR5	proline rich 5 (renal)	0.000711	13.9816	0.3197
cg03510041	6	41559210	FOXP4	forkhead box P4	0.000712	-11.7255	0.2128
cg27516302	8	54162969	OPRK1	opioid receptor, kappa 1	0.000713	8.7065	0.0836
cg11281993	6	30682871	MDC1	mediator of DNA-damage checkpoint 1	0.000716	31.0491	0.0894
cg22663933	7	5257805	WIPI2	WD repeat domain, phosphoinositide interacting 2	0.000716	11.86	0.1354
cg24844313	1	226926318	ITPKB	inositol-trisphosphate 3-kinase B	0.000716	-38.9432	0.0942
cg07513332	6	167530253	CCR6	chemokine (C-C motif) receptor 6	0.000725	-32.6934	0.087
cg25658612	3	40175622	MYRIP	myosin VIIA and Rab interacting protein	0.000725	1.5945	0.1147
cg27637521	17	76355202	SOCS3	suppressor of cytokine signaling 3	0.000725	-25.6684	0.0898
cg13800005	7	39629290	NA	NA	0.000727	-7.3685	0.1291
cg15908708	2	219030830	CXCR1	chemokine (C-X-C motif) receptor 1	0.000728	-10.7811	0.1567
cg04229491	16	29292643	NA	NA	0.000732	36.2033	0.0808
cg06921262	12	132630375	NA	NA	0.000735	35.6441	0.0827
cg03507277	7	107765811	LAMB4	laminin, beta 4	0.000737	-34.6488	0.0886
cg20672711	3	110965888	NA	NA	0.000739	-8.8101	0.2792
cg21337909	6	32063459	TNXB	tenascin XB	0.000741	-5.9968	0.1021
cg22995486	5	75592299	SV2C	synaptic vesicle glycoprotein 2C	0.000741	35.3714	0.0726
cg24777710	7	127636733	NA	NA	0.000741	-6.2477	0.0765
cg01702210	14	58064926	SLC35F4	solute carrier family 35, member F4	0.000743	-13.1808	0.123
cg07434438	16	72961899	ZFHX3	zinc finger homeobox 3	0.000743	-11.4142	0.2284
cg08473199	2	219748503	WNT10A	wingless-type MMTV integration site family, member 10A	0.000747	-24.7187	0.1095
cg16148833	6	24991630	NA	NA	0.000747	13.448	0.1219
cg25774276	5	180617474	NA	NA	0.000747	-61.6579	0.0799
cg06401027	12	8234690	NECAP1	NECAP endocytosis associated 1	0.000748	24.4822	0.0844
cg11708721	1	117530009	PTGFRN	prostaglandin F2 receptor inhibitor	0.000749	4.4114	0.1087
cg05060686	6	168426413	KIF25	kinesin family member 25	0.000751	19.1687	0.1013
cg20014585	14	74371612	ZNF410	zinc finger protein 410	0.000751	24.7409	0.081
cg07665134	10	669071	DIP2C	DIP2 disco-interacting protein 2 homolog C (Drosophila)	0.000753	15.9501	0.0885
cg22234842	7	148726150	PDIA4	protein disulfide isomerase family A, member 4	0.000755	-45.8285	0.0993
cg26768712	16	23313559	SCNN1B	sodium channel, non-voltage-gated 1, beta subunit	0.000757	45.0874	0.1188
cg06479628	7	73066312	NA	NA	0.000758	-12.7679	0.103
cg11522612	6	31687637	LY6G6C	lymphocyte antigen 6 complex, locus G6C	0.00076	-13.459	0.2379
cg18963811	14	52210597	NA	NA	0.000761	-8.8269	0.0819
cg17278453	7	45962576	NA	NA	0.000762	-24.7278	0.1491
cg12241599	15	37375069	MEIS2	Meis homeobox 2	0.000765	-9.2761	0.1283
cg06515091	19	44645851	ZNF234	zinc finger protein 234	0.000766	-32.616	0.1198
cg19421584	7	158664247	WDR60	WD repeat domain 60	0.000766	9.5693	0.203
cg22687413	1	11730430	FBXO6	F-box protein 6	0.000766	58.8328	0.0788
cg23841361	6	30524010	NA	NA	0.000766	-25.4733	0.0927
cg13135376	12	71587794	NA	NA	0.000769	-15.285	0.099
cg18659867	10	80007739	NA	NA	0.000769	-16.3916	0.3062
cg20416769	1	209824825	LAMB3	laminin, beta 3	0.000773	-4.2421	0.1127
cg20995753	2	7164586	RNF144A	ring finger protein 144A	0.000773	38.916	0.0901
cg11540624	2	232573066	PTMA	prothymosin, alpha	0.000774	-157.877	0.0761
cg05842370	22	41682224	RANGAP1	Ran GTPase activating protein 1	0.000777	-46.1307	0.079
cg02619478	8	30248018	RBPMS	RNA binding protein with multiple splicing	0.000778	-36.1168	0.0803
cg13868216	22	38484884	BAIAP2L2	BAI1-associated protein 2-like 2	0.00078	-26.4641	0.1317
cg10326182	8	1340874	NA	NA	0.000781	16.4479	0.0997
cg27051453	7	63335020	NA	NA	0.000781	-19.1066	0.1175
cg02839130	11	67236870	TMEM134	transmembrane protein 134	0.000784	77.2915	0.0716
cg02888146	6	143267449	HIVEP2	human immunodeficiency virus type I enhancer binding protein 2	0.000784	-46.5889	0.0833
cg24373760	12	71834237	LGR5	leucine-rich repeat containing G protein-coupled receptor 5	0.000784	-76.1171	0.0812
cg26228241	14	53258283	GNPNAT1	glucosamine-phosphate N-acetyltransferase 1	0.000784	-88.5552	0.0746
cg07286682	15	69447132	MIR548H4	microRNA 548h-4	0.000785	7.8089	0.1454
cg01850798	4	77341251	NA	NA	0.000786	31.4401	0.0781
cg09125754	2	130886714	POTEF	POTE ankyrin domain family, member F	0.000786	-1.5998	0.0898
cg00939682	10	16933505	CUBN	cubilin (intrinsic factor-cobalamin receptor)	0.000788	26.5753	0.1113
cg06152926	6	43057827	PTK7	protein tyrosine kinase 7	0.00079	-20.716	0.0855
cg15993943	4	7057818	TADA2B	transcriptional adaptor 2B	0.00079	33.2571	0.0818
cg06122825	1	203488764	NA	NA	0.000791	-11.5366	0.156
cg17061862	11	9590431	NA	NA	0.000791	-6.0936	0.1063
cg21643298	1	9683340	NA	NA	0.000792	29.3495	0.0861
cg02622557	10	120840913	EIF3A	eukaryotic translation initiation factor 3, subunit A	0.000795	-17.2152	0.0886
cg11043251	8	93108262	RUNX1T1	runt-related transcription factor 1; translocated to, 1 (cyclin D-related)	0.000795	-13.4377	0.1301
cg14674802	2	88585844	NA	NA	0.000795	-10.38	0.106
cg05969021	1	23886005	ID3	inhibitor of DNA binding 3, dominant negative helix-loop-helix protein	0.000797	-93.4195	0.0773
cg19675142	1	116107015	NA	NA	0.000798	-7.8614	0.1429
cg11553762	2	111985725	NA	NA	0.0008	29.5199	0.0922
cg01155847	17	34948071	DHRS11	dehydrogenase/reductase (SDR family) member 11	0.000802	-51.5215	0.0993
cg08145144	2	9954357	NA	NA	0.000802	-14.5564	0.1462
cg24911924	17	7405015	POLR2A	polymerase (RNA) II (DNA directed) polypeptide A, 220kDa	0.000802	-33.7598	0.0779
cg14343538	6	37108143	NA	NA	0.000803	39.3768	0.0759
cg21331362	6	26221330	NA	NA	0.000803	13.4858	0.0845
cg21518056	19	33183187	NUDT19	nudix (nucleoside diphosphate linked moiety X)-type motif 19	0.000803	-48.1499	0.0895
cg06531870	13	89037260	NA	NA	0.000806	-6.912	0.1118
cg26127187	6	29856795	HLA-H	major histocompatibility complex, class I, H (pseudogene)	0.000808	-2.6455	0.0997
cg04562757	1	17882998	ARHGEF10L	Rho guanine nucleotide exchange factor (GEF) 10-like	0.00081	-12.8978	0.2491
cg08129366	11	621297	CDHR5	cadherin-related family member 5	0.000811	-24.8339	0.088
cg04384245	1	28696042	PHACTR4	phosphatase and actin regulator 4	0.000812	61.0225	0.0865
cg12910810	2	96662438	NA	NA	0.000814	-12.3325	0.1708
cg13736128	17	15901788	NA	NA	0.000815	14.6675	0.0879
cg06405820	16	86951397	NA	NA	0.000816	-14.7898	0.1192
cg07924013	16	2048236	ZNF598	zinc finger protein 598	0.000817	41.2243	0.1182
cg19055280	16	30670378	NA	NA	0.000818	-50.231	0.0988
cg02861781	13	20767498	GJB2	gap junction protein, beta 2, 26kDa	0.000819	-24.7082	0.1151
cg08683644	10	44853092	NA	NA	0.000819	-6.3312	0.1501
cg12824060	13	53602856	OLFM4	olfactomedin 4	0.000819	-8.1902	0.1536
cg00173785	15	64126425	HERC1	HECT and RLD domain containing E3 ubiquitin protein ligase family member 1	0.00082	14.0685	0.0764
cg01890836	17	17055584	MPRIP	myosin phosphatase Rho interacting protein	0.00082	-13.1032	0.1719
cg04416898	5	139040055	CXXC5	CXXC finger protein 5	0.000822	-10.3875	0.3412
cg08795861	17	38211681	MED24	mediator complex subunit 24	0.000822	28.6045	0.0851
cg26803725	1	38916929	NA	NA	0.000822	-4.3616	0.0757
cg02661437	10	15210818	NMT2	N-myristoyltransferase 2	0.000824	-31.4039	0.0955
cg11778840	21	40823722	SH3BGR	SH3 domain binding glutamate-rich protein	0.000825	21.1225	0.0833
cg16661761	8	23162383	LOXL2	lysyl oxidase-like 2	0.000825	5.142	0.1222
cg12796410	6	144537357	NA	NA	0.000827	33.687	0.0795
cg05334419	1	180494132	NA	NA	0.000828	-42.6943	0.0784
cg08240074	14	23903787	MYH7	myosin, heavy chain 7, cardiac muscle, beta	0.000829	-29.9697	0.0974
cg25598203	10	53870395	PRKG1	protein kinase, cGMP-dependent, type I	0.00083	-18.9284	0.1124
cg26361052	2	70417980	C2orf42	chromosome 2 open reading frame 42	0.000831	-63.6631	0.0878
cg26649688	6	29858360	HLA-H	major histocompatibility complex, class I, H (pseudogene)	0.000831	-2.7518	0.0947
cg26878655	17	38481877	RARA	retinoic acid receptor, alpha	0.000832	-9.122	0.1061
cg12306833	3	50227389	NA	NA	0.000834	-16.3007	0.1518
cg16118839	11	88069169	CTSC	cathepsin C	0.000834	-8.742	0.1435
cg11609571	5	145215629	PRELID2	PRELI domain containing 2	0.000836	3.0062	0.1216
cg27011480	6	30228083	HLA-L	major histocompatibility complex, class I, L (pseudogene)	0.000836	-6.9486	0.1204
cg00465739	13	25993555	ATP8A2	ATPase, aminophospholipid transporter, class I, type 8A, member 2	0.00084	-9.3942	0.1468
cg27257291	7	128767981	LOC407835	mitogen-activated protein kinase kinase 2 pseudogene	0.00084	-8.7147	0.1707
cg05705018	11	133232497	OPCML	opioid binding protein/cell adhesion molecule-like	0.000842	-16.578	0.0736
cg25548869	6	29910776	HLA-A	major histocompatibility complex, class I, A	0.000846	3.3567	0.0886
cg03965172	4	3683268	NA	NA	0.000847	-1.1374	0.125
cg00971737	1	111098456	NA	NA	0.000848	-12.1894	0.1057
cg08591668	11	94150725	MRE11A	MRE11 meiotic recombination 11 homolog A (S. cerevisiae)	0.00085	6.2166	0.1153
cg24315209	1	205494299	CDK18	cyclin-dependent kinase 18	0.00085	-16.8201	0.2558
cg24375626	1	182098716	NA	NA	0.000852	-17.264	0.0988
cg24357276	1	114472822	HIPK1	homeodomain interacting protein kinase 1	0.000853	84.1144	0.0804
cg27537283	10	122843385	NA	NA	0.000856	-13.5999	0.0809
cg06862768	16	30934177	FBXL19-AS1	FBXL19 antisense RNA 1 (head to head)	0.000857	-77.4015	0.0822
cg13643040	9	132456332	PRRX2	paired related homeobox 2	0.000858	-27.9882	0.0914
cg06903451	1	1323192	CCNL2	cyclin L2	0.00086	21.9493	0.0803
cg02415055	10	43354963	NA	NA	0.000861	23.4543	0.0781
cg13316054	10	63388439	NA	NA	0.000864	27.4605	0.0867
cg23213951	1	17551678	PADI1	peptidyl arginine deiminase, type I	0.000864	-26.6839	0.0819
cg23268653	1	213224442	RPS6KC1	ribosomal protein S6 kinase, 52kDa, polypeptide 1	0.000865	-9.1157	0.0931
cg00100420	4	106009831	NA	NA	0.000866	-7.9869	0.2063
cg13010621	6	92344723	NA	NA	0.000868	-13.3396	0.1868
cg14651844	19	39884218	MED29	mediator complex subunit 29	0.000868	-38.1904	0.0858
cg19301897	5	502074	SLC9A3	solute carrier family 9, subfamily A (NHE3, cation proton antiporter 3), member 3	0.000868	-15.2858	0.0766
cg03848421	10	98508050	NA	NA	0.000869	-29.7829	0.1575
cg22141235	11	3246160	NA	NA	0.000869	-21.4844	0.0794
cg11407373	1	147741039	NA	NA	0.000871	-32.4356	0.1051
cg02413850	20	44993235	SLC35C2	solute carrier family 35 (GDP-fucose transporter), member C2	0.000872	91.3789	0.0802
cg10079132	7	1899706	MAD1L1	MAD1 mitotic arrest deficient-like 1 (yeast)	0.000872	13.533	0.0835
cg23193116	12	96184799	NTN4	netrin 4	0.000874	-26.2824	0.1047
cg19085118	22	19435840	C22orf39	chromosome 22 open reading frame 39	0.000876	28.7948	0.0786
cg16996661	1	29507860	SRSF4	serine/arginine-rich splicing factor 4	0.000877	-59.9349	0.0741
cg25641997	11	64068491	TEX40	testis expressed 40	0.000877	-21.2573	0.0717
cg08422172	16	11886668	NA	NA	0.00088	11.4723	0.1422
cg12124589	1	180127817	QSOX1	quiescin Q6 sulfhydryl oxidase 1	0.000881	-13.0799	0.1112
cg04256691	21	45660826	ICOSLG	inducible T-cell co-stimulator ligand	0.000882	-69.0655	0.0825
cg08264435	3	129035202	NA	NA	0.000883	-57.1565	0.0754
cg22064048	3	160168922	TRIM59	tripartite motif containing 59	0.000885	11.3481	0.0747
cg23580287	20	60554468	TAF4	TAF4 RNA polymerase II, TATA box binding protein (TBP)-associated factor, 135kDa	0.000885	-23.7836	0.0876
cg00299052	11	125462660	STT3A	STT3A, subunit of the oligosaccharyltransferase complex (catalytic)	0.000887	-62.8115	0.0798
cg16207528	7	48964051	CDC14C	cell division cycle 14C	0.000887	7.3669	0.0913
cg27395342	8	13224310	DLC1	deleted in liver cancer 1	0.000888	-9.0894	0.1157
cg20259814	15	52361955	NA	NA	0.00089	-16.486	0.1515
cg24488469	1	25426427	NA	NA	0.00089	11.3627	0.1116
cg13911707	1	247496404	ZNF496	zinc finger protein 496	0.000891	6.6955	0.1473
cg09521647	2	100722408	AFF3	AF4/FMR2 family, member 3	0.000892	13.0151	0.1548
cg24635527	1	180477831	NA	NA	0.000893	27.24	0.082
cg10529757	22	30783362	RNF215	ring finger protein 215	0.000894	-47.6598	0.0968
cg05919238	17	79244158	SLC38A10	solute carrier family 38, member 10	0.000896	-7.707	0.3471
cg04566473	13	100517027	CLYBL	citrate lyase beta like	0.000899	-1.806	0.0971
cg27116114	11	130450543	NA	NA	0.0009	-13.2196	0.1088
cg08606497	8	28244769	ZNF395	zinc finger protein 395	0.000903	-16.5378	0.3666
cg04156970	19	1605618	UQCR11	ubiquinol-cytochrome c reductase, complex III subunit XI	0.000905	-79.8062	0.0805
cg02189925	1	205091232	RBBP5	retinoblastoma binding protein 5	0.000906	-64.9644	0.0714
cg08142848	1	44171807	ST3GAL3	ST3 beta-galactoside alpha-2,3-sialyltransferase 3	0.000907	-14.9668	0.1007
cg18825078	8	121824330	SNTB1	syntrophin, beta 1 (dystrophin-associated protein A1, 59kDa, basic component 1)	0.000909	8.6711	0.0946
cg20161089	14	94577514	IFI27	interferon, alpha-inducible protein 27	0.000919	-28.624	0.0752
cg01493617	17	79650915	NA	NA	0.00092	-73.0454	0.0742
cg04583842	16	88103117	BANP	BTG3 associated nuclear protein	0.00092	5.9985	0.1903
cg01560422	9	15509362	PSIP1	PC4 and SFRS1 interacting protein 1	0.000921	8.0925	0.0849
cg02073664	4	72053040	SLC4A4	solute carrier family 4 (sodium bicarbonate cotransporter), member 4	0.000921	-53.5265	0.0769
cg10948220	2	75775319	EVA1A	eva-1 homolog A (C. elegans)	0.000921	-16.0964	0.0931
cg26066003	7	89875086	C7orf63	chromosome 7 open reading frame 63	0.000921	37.0069	0.1016
cg05881135	15	99644973	SYNM	synemin, intermediate filament protein	0.000923	-20.2863	0.1201
cg09301932	16	30570914	ZNF764	zinc finger protein 764	0.000927	10.938	0.0869
cg15737324	8	136702842	NA	NA	0.000927	-12.3509	0.113
cg12485652	10	54215089	NA	NA	0.000929	-9.6534	0.0936
cg01040624	3	124828123	SLC12A8	solute carrier family 12, member 8	0.000934	14.9364	0.1607
cg04656015	13	113407548	ATP11A	ATPase, class VI, type 11A	0.000935	18.6906	0.1115
cg08900404	7	29605808	PRR15	proline rich 15	0.000936	5.4222	0.1181
cg26528128	19	1095391	POLR2E	polymerase (RNA) II (DNA directed) polypeptide E, 25kDa	0.00094	-73.3897	0.0865
cg13561372	7	121781778	AASS	aminoadipate-semialdehyde synthase	0.000941	-9.5758	0.0924
cg04881103	1	32410413	NA	NA	0.000944	-38.7293	0.0876
cg11412793	2	205354559	NA	NA	0.000944	-14.1009	0.0743
cg15222091	6	167536069	CCR6	chemokine (C-C motif) receptor 6	0.000945	-12.7041	0.1536
cg10120645	8	125486635	RNF139	ring finger protein 139	0.000946	-56.1368	0.073
cg14173523	19	5871035	FUT5	fucosyltransferase 5 (alpha (1,3) fucosyltransferase)	0.000947	-14.4778	0.1192
cg20046126	20	34318278	RBM39	RNA binding motif protein 39	0.000947	24.2221	0.0848
cg07630816	4	23549992	NA	NA	0.000948	-14.8506	0.1122
cg23469878	9	139640884	LCN6	lipocalin 6	0.000948	-5.5952	0.1257
cg17350023	6	44215706	HSP90AB1	heat shock protein 90kDa alpha (cytosolic), class B member 1	0.000949	-63.1219	0.073
cg01924084	5	145721152	NA	NA	0.00095	-5.4263	0.0784
cg21086326	19	3162842	GNA15	guanine nucleotide binding protein (G protein), alpha 15 (Gq class)	0.000954	-13.6117	0.136
cg16273133	2	230933543	SLC16A14	solute carrier family 16, member 14	0.000958	-39.3434	0.1447
cg27651218	14	93813520	NA	NA	0.00096	37.6255	0.0757
cg06278714	7	43287968	HECW1	HECT, C2 and WW domain containing E3 ubiquitin protein ligase 1	0.000962	-11.7256	0.1126
cg18070593	12	53891718	MAP3K12	mitogen-activated protein kinase kinase kinase 12	0.000963	-13.8411	0.1369
cg02249390	6	31550612	LTB	lymphotoxin beta (TNF superfamily, member 3)	0.000965	-15.7393	0.3859
cg12662576	11	59317890	NA	NA	0.000966	-25.3057	0.0782
cg24053748	10	128995192	NA	NA	0.000966	14.8105	0.1071
cg05877590	10	45811038	OR13A1	olfactory receptor, family 13, subfamily A, member 1	0.00097	5.4886	0.073
cg11646192	4	75230615	EREG	epiregulin	0.00097	-12.5129	0.0941
cg18973101	1	156251280	NA	NA	0.000974	7.9902	0.0964
cg02389617	3	186501375	NA	NA	0.000975	-42.871	0.075
cg05330742	14	68283062	ZFYVE26	zinc finger, FYVE domain containing 26	0.000975	-44.6591	0.0866
cg07954324	8	143999330	CYP11B2	cytochrome P450, family 11, subfamily B, polypeptide 2	0.000976	-9.3565	0.1074
cg04317588	6	32632995	HLA-DQB1	major histocompatibility complex, class II, DQ beta 1	0.000978	4.9882	0.0912
cg09266008	22	36635674	APOL2	apolipoprotein L, 2	0.000978	-19.165	0.0866
cg26972832	6	24437460	GPLD1	glycosylphosphatidylinositol specific phospholipase D1	0.000978	-2.5082	0.08
cg07399532	8	10001612	MSRA	methionine sulfoxide reductase A	0.000979	32.81	0.0716
cg19894975	17	76355674	SOCS3	suppressor of cytokine signaling 3	0.000979	-35.1774	0.0835
cg09856398	5	179247688	SQSTM1	sequestosome 1	0.00098	48.7509	0.0767
cg03533632	9	140217142	EXD3	exonuclease 3'-5' domain containing 3	0.000981	-11.6001	0.0839
cg12159575	19	4910274	UHRF1	ubiquitin-like with PHD and ring finger domains 1	0.000982	-35.0091	0.0942
cg06324957	7	34118611	BMPER	BMP binding endothelial regulator	0.000983	-5.9163	0.1051
cg08387426	16	14042426	ERCC4	excision repair cross-complementation group 4	0.000987	-50.8016	0.0796
cg24743155	6	5287843	FARS2	phenylalanyl-tRNA synthetase 2, mitochondrial	0.000987	-25.311	0.0735
cg05788641	11	34074702	CAPRIN1	cell cycle associated protein 1	0.000988	43.6778	0.0905
cg12255509	19	4903179	ARRDC5	arrestin domain containing 5	0.000988	4.9454	0.0757
cg00429268	20	48097073	KCNB1	potassium voltage-gated channel, Shab-related subfamily, member 1	0.000992	-8.88	0.0979
cg17062109	17	46670029	NA	NA	0.000992	29.736	0.1897
cg24610274	1	155107802	SLC50A1	solute carrier family 50 (sugar efflux transporter), member 1	0.000993	-31.9283	0.0894
cg16203210	6	41905026	CCND3	cyclin D3	0.000994	-14.0886	0.1934
cg24531534	8	23162162	LOXL2	lysyl oxidase-like 2	0.000996	3.2521	0.0935
cg09915396	17	2907895	RAP1GAP2	RAP1 GTPase activating protein 2	0.000997	11.6651	0.2809
cg10765992	15	99722217	TTC23	tetratricopeptide repeat domain 23	0.000997	-12.0318	0.1484
cg12871000	20	18119033	PET117	PET117 homolog (S. cerevisiae)	0.000997	-53.1811	0.0885
cg02815374	3	131760658	NA	NA	0.000998	-8.558	0.0975
cg11835442	20	23470461	CST8	cystatin 8 (cystatin-related epididymal specific)	0.000999	-10.512	0.0981
cg00006081	10	124908907	HMX2	H6 family homeobox 2	0.001	14.0746	0.3906
cg01471293	6	33265322	RGL2	ral guanine nucleotide dissociation stimulator-like 2	0.001	12.5838	0.3381
cg01534253	7	28447591	CREB5	cAMP responsive element binding protein 5	0.001	-14.2887	0.1189
cg01881939	17	79480981	ACTG1	actin, gamma 1	0.001	-71.5453	0.1009
cg02421207	10	64817824	NA	NA	0.001	-10.4612	0.1914
cg02537826	5	54502896	NA	NA	0.001	-26.8807	0.0738
cg03078551	17	41656298	NA	NA	0.001	-19.2335	0.0972
cg03941531	22	50170670	BRD1	bromodomain containing 1	0.001	31.6054	0.0927
cg04290826	7	157929653	PTPRN2	protein tyrosine phosphatase, receptor type, N polypeptide 2	0.001	-7.2048	0.0819
cg04588550	15	82337218	MEX3B	mex-3 RNA binding family member B	0.001	-64.1621	0.1021
cg06939852	16	51068651	NA	NA	0.001	-5.9928	0.0823
cg07094298	4	2748026	TNIP2	TNFAIP3 interacting protein 2	0.001	-6.175	0.1408
cg07223312	18	44702757	IER3IP1	immediate early response 3 interacting protein 1	0.001	-15.4231	0.1026
cg07383092	5	172663058	NKX2-5	NK2 homeobox 5	0.001	8.2961	0.0966
cg08065963	16	8985593	NA	NA	0.001	-11.649	0.1529
cg09547119	19	52391367	ZNF577	zinc finger protein 577	0.001	-5.4789	0.2023
cg09804503	1	33231313	KIAA1522	KIAA1522	0.001	-36.1901	0.0743
cg10218542	16	67595985	CTCF	CCCTC-binding factor (zinc finger protein)	0.001	-67.0339	0.0798
cg11329678	5	2165422	NA	NA	0.001	-5.0947	0.139
cg11352256	10	129684500	CLRN3	clarin 3	0.001	-6.5543	0.1251
cg12752396	18	55289340	NARS	asparaginyl-tRNA synthetase	0.001	39.6885	0.0884
cg14525755	12	132671672	NA	NA	0.001	-4.8459	0.09
cg14600384	12	131769364	NA	NA	0.001	29.301	0.08
cg17150663	7	128551672	KCP	kielin/chordin-like protein	0.001	-12.2379	0.1196
cg18062860	2	224866636	SERPINE2	serpin peptidase inhibitor, clade E (nexin, plasminogen activator inhibitor type 1), member 2	0.001	-9.9694	0.097
cg18720486	3	72870838	SHQ1	SHQ1, H/ACA ribonucleoprotein assembly factor	0.001	8.9906	0.2511
cg19260718	11	75989014	NA	NA	0.001	-21.6959	0.1481
cg20371142	20	17295221	PCSK2	proprotein convertase subtilisin/kexin type 2	0.001	-11.2964	0.0731
cg21390082	17	33842255	NA	NA	0.001	-4.5919	0.1089
cg21932231	2	36668864	CRIM1	cysteine rich transmembrane BMP regulator 1 (chordin-like)	0.001	12.0846	0.5397
cg22794214	1	42123463	HIVEP3	human immunodeficiency virus type I enhancer binding protein 3	0.001	17.297	0.1472
cg22958076	17	75717764	NA	NA	0.001	39.3571	0.0721
cg24131262	3	4549756	ITPR1	inositol 1,4,5-trisphosphate receptor, type 1	0.001	12.7413	0.0745
cg24533757	11	36615953	NA	NA	0.001	-37.0643	0.0864
cg24711577	4	100569829	NA	NA	0.001	-10.806	0.1061
cg24983477	4	44169851	NA	NA	0.001	-33.7306	0.074
cg26268701	6	29894737	HCG4B	HLA complex group 4B (non-protein coding)	0.001	4.0925	0.0942
cg26313301	19	11219615	LDLR	low density lipoprotein receptor	0.001	26.3018	0.1119
cg26489750	19	55512301	NLRP2	NLR family, pyrin domain containing 2	0.001	-8.8954	0.1021
cg26491818	12	130961949	RIMBP2	RIMS binding protein 2	0.001	-39.0099	0.0799
cg27018424	6	33173425	HSD17B8	hydroxysteroid (17-beta) dehydrogenase 8	0.001	-13.7666	0.1585
cg27354094	10	80037849	NA	NA	0.001	-10.7286	0.1188
cg27554156	12	13248725	GSG1	germ cell associated 1	0.001	-11.6038	0.1155
cg00321911	1	111669324	DRAM2	DNA-damage regulated autophagy modulator 2	0.0011	-4.1632	0.1137
cg00479240	10	30347670	KIAA1462	KIAA1462	0.0011	5.6829	0.0882
cg00511027	7	1062887	NA	NA	0.0011	-18.8166	0.2507
cg01976002	16	2866454	PRSS21	protease, serine, 21 (testisin)	0.0011	36.5859	0.0827
cg02003611	12	51632375	DAZAP2	DAZ associated protein 2	0.0011	-73.4194	0.0946
cg03455765	3	85011052	CADM2	cell adhesion molecule 2	0.0011	-4.2921	0.0788
cg03523533	17	77758700	CBX2	chromobox homolog 2	0.0011	29.6626	0.0746
cg03891318	3	139372675	NMNAT3	nicotinamide nucleotide adenylyltransferase 3	0.0011	-11.1198	0.1193
cg04242655	22	22902047	NA	NA	0.0011	-7.6064	0.0727
cg05229528	11	30409857	MPPED2	metallophosphoesterase domain containing 2	0.0011	44.9063	0.0805
cg05267204	2	55360999	NA	NA	0.0011	-40.6307	0.1191
cg05582340	12	113630080	RITA1	RBPJ interacting and tubulin associated 1	0.0011	37.5395	0.0793
cg05702280	9	34988294	DNAJB5	DnaJ (Hsp40) homolog, subfamily B, member 5	0.0011	4.8209	0.0868
cg06035616	16	2653306	LOC652276	potassium channel tetramerization domain containing 5 pseudogene	0.0011	-5.7575	0.0694
cg06204126	9	139890188	CLIC3	chloride intracellular channel 3	0.0011	-6.8451	0.1071
cg06616081	15	77336938	TSPAN3	tetraspanin 3	0.0011	-7.106	0.1908
cg07297111	2	242128843	ANO7	anoctamin 7	0.0011	-12.2093	0.1145
cg07524873	11	72305346	PDE2A	phosphodiesterase 2A, cGMP-stimulated	0.0011	-12.2192	0.1434
cg07538339	8	93107298	RUNX1T1	runt-related transcription factor 1; translocated to, 1 (cyclin D-related)	0.0011	24.3367	0.079
cg07638334	10	411837	DIP2C	DIP2 disco-interacting protein 2 homolog C (Drosophila)	0.0011	2.3858	0.1033
cg08539067	3	49395985	GPX1	glutathione peroxidase 1	0.0011	-21.8466	0.1088
cg09112476	2	232580215	NA	NA	0.0011	-17.5297	0.1882
cg09354454	16	86795853	NA	NA	0.0011	-7.2426	0.0904
cg09439754	16	82129088	HSD17B2	hydroxysteroid (17-beta) dehydrogenase 2	0.0011	2.8135	0.0889
cg10498717	1	24126641	GALE	UDP-galactose-4-epimerase	0.0011	61.3744	0.0836
cg10837653	12	26989568	NA	NA	0.0011	-9.1322	0.1397
cg11105358	5	176758052	NA	NA	0.0011	14.7058	0.0974
cg11344073	2	37376067	EIF2AK2	eukaryotic translation initiation factor 2-alpha kinase 2	0.0011	46.8369	0.0698
cg12307314	5	142206724	ARHGAP26	Rho GTPase activating protein 26	0.0011	-11.6037	0.2366
cg12575557	6	34508820	SPDEF	SAM pointed domain containing ETS transcription factor	0.0011	-60.8111	0.0854
cg12624894	5	132073281	KIF3A	kinesin family member 3A	0.0011	-55.9394	0.0758
cg12649038	10	116282534	ABLIM1	actin binding LIM protein 1	0.0011	6.9536	0.1339
cg13123009	6	31681882	NA	NA	0.0011	12.4068	0.1134
cg13199010	18	29340919	SLC25A52	solute carrier family 25, member 52	0.0011	7.5298	0.082
cg13356354	4	6675676	LOC93622	Morf4 family associated protein 1-like 1 pseudogene	0.0011	4.1138	0.0997
cg13399903	15	50352288	ATP8B4	ATPase, class I, type 8B, member 4	0.0011	-2.0886	0.0875
cg13954531	8	103613429	NA	NA	0.0011	-56.8814	0.0757
cg14083149	18	10471855	APCDD1	adenomatosis polyposis coli down-regulated 1	0.0011	-18.27	0.1217
cg14106345	17	19317240	RNF112	ring finger protein 112	0.0011	-12.1251	0.1317
cg14191698	6	30640833	DHX16	DEAH (Asp-Glu-Ala-His) box polypeptide 16	0.0011	-35.6084	0.101
cg14209317	9	35656693	NA	NA	0.0011	-10.4992	0.1159
cg16004055	8	27850319	SCARA5	scavenger receptor class A, member 5 (putative)	0.0011	-19.5052	0.0958
cg16398761	14	74220238	ELMSAN1	ELM2 and Myb/SANT-like domain containing 1	0.0011	-21.3395	0.1273
cg17442852	17	1478889	SLC43A2	solute carrier family 43 (amino acid system L transporter), member 2	0.0011	8.5253	0.1313
cg17822325	1	31896462	SERINC2	serine incorporator 2	0.0011	7.7094	0.0883
cg17833037	12	123259751	CCDC62	coiled-coil domain containing 62	0.0011	-60.842	0.0739
cg18655657	19	50016870	FCGRT	Fc fragment of IgG, receptor, transporter, alpha	0.0011	-56.4584	0.0915
cg18944582	22	37657136	NA	NA	0.0011	-23.6214	0.0996
cg19455322	3	46735335	ALS2CL	ALS2 C-terminal like	0.0011	-50.523	0.0742
cg19705215	14	61747501	TMEM30B	transmembrane protein 30B	0.0011	-9.2494	0.0837
cg19894331	13	25875854	NUPL1	nucleoporin like 1	0.0011	-72.2795	0.0707
cg20254422	2	85826258	TMEM150A	transmembrane protein 150A	0.0011	60.8313	0.0699
cg20682895	7	157506617	PTPRN2	protein tyrosine phosphatase, receptor type, N polypeptide 2	0.0011	52.8097	0.0741
cg21184204	6	29857521	HLA-H	major histocompatibility complex, class I, H (pseudogene)	0.0011	-4.0899	0.093
cg21717023	11	68228223	PPP6R3	protein phosphatase 6, regulatory subunit 3	0.0011	-67.0829	0.0803
cg22215631	3	147137966	NA	NA	0.0011	7.2906	0.1104
cg22729317	6	32212963	NA	NA	0.0011	-54.5283	0.0778
cg24258191	4	146019575	NA	NA	0.0011	-67.1656	0.0824
cg24830241	7	101257675	MYL10	myosin, light chain 10, regulatory	0.0011	-13.1144	0.1021
cg25032968	6	32410347	HLA-DRA	major histocompatibility complex, class II, DR alpha	0.0011	53.416	0.0728
cg25347356	6	130007252	ARHGAP18	Rho GTPase activating protein 18	0.0011	-1.3686	0.0955
cg25601275	11	65655988	FIBP	fibroblast growth factor (acidic) intracellular binding protein	0.0011	-57.7736	0.0719
cg26231272	14	104770879	NA	NA	0.0011	-14.253	0.0731
cg26344024	3	71357195	FOXP1	forkhead box P1	0.0011	21.3196	0.0834
cg26389053	11	67815280	TCIRG1	T-cell, immune regulator 1, ATPase, H+ transporting, lysosomal V0 subunit A3	0.0011	22.039	0.0855
cg26559804	11	128391271	ETS1	v-ets avian erythroblastosis virus E26 oncogene homolog 1	0.0011	-10.0491	0.1102
cg26887632	2	208031774	KLF7	Kruppel-like factor 7 (ubiquitous)	0.0011	40.4721	0.0986
cg27107144	19	3061290	AES	amino-terminal enhancer of split	0.0011	-29.9083	0.0895
cg27277583	15	76484625	C15orf27	chromosome 15 open reading frame 27	0.0011	-5.5448	0.0763
cg00618183	17	75143600	SEC14L1	SEC14-like 1 (S. cerevisiae)	0.0012	9.6852	0.1091
cg00748195	3	52812478	ITIH1	inter-alpha-trypsin inhibitor heavy chain 1	0.0012	-8.3912	0.1029
cg01142353	4	1675595	FAM53A	family with sequence similarity 53, member A	0.0012	-33.5614	0.0724
cg01287592	8	142139839	DENND3	DENN/MADD domain containing 3	0.0012	-45.5004	0.1441
cg01566155	17	32685450	CCL13	chemokine (C-C motif) ligand 13	0.0012	-8.8862	0.1034
cg01782487	1	43283185	NA	NA	0.0012	-50.0773	0.0722
cg01803724	7	155202011	NA	NA	0.0012	-5.9802	0.0896
cg01928143	16	85038564	ZDHHC7	zinc finger, DHHC-type containing 7	0.0012	-44.4962	0.0786
cg01973552	13	115044379	NA	NA	0.0012	38.0801	0.0768
cg01999046	9	139779708	TRAF2	TNF receptor-associated factor 2	0.0012	-10.9674	0.0971
cg02148360	14	50065270	LRR1	leucine rich repeat protein 1	0.0012	-58.1379	0.0741
cg02197669	16	88513513	NA	NA	0.0012	-30.9895	0.0766
cg03429152	7	548567	PDGFA	platelet-derived growth factor alpha polypeptide	0.0012	-13.0863	0.125
cg03877829	5	111190203	NREP	neuronal regeneration related protein	0.0012	-11.1264	0.1168
cg04260584	2	100020390	REV1	REV1, polymerase (DNA directed)	0.0012	11.9914	0.0817
cg04619047	10	1206690	LINC00200	long intergenic non-protein coding RNA 200	0.0012	-11.8286	0.1024
cg05760053	14	24898823	NA	NA	0.0012	-29.4335	0.1194
cg05976119	12	56615697	RNF41	ring finger protein 41	0.0012	-54.7678	0.0908
cg06194602	17	61997056	GH1	growth hormone 1	0.0012	-22.5089	0.0714
cg06346954	1	200149225	NA	NA	0.0012	-23.6866	0.1349
cg07144730	2	151344076	RND3	Rho family GTPase 3	0.0012	8.6914	0.0905
cg07524919	6	32063901	TNXB	tenascin XB	0.0012	-2.0101	0.0849
cg07539248	7	93919388	NA	NA	0.0012	-8.906	0.1078
cg07833951	1	234891473	NA	NA	0.0012	-13.7611	0.4176
cg07845352	6	118260820	SLC35F1	solute carrier family 35, member F1	0.0012	-3.2373	0.0845
cg08059678	16	70728425	VAC14	Vac14 homolog (S. cerevisiae)	0.0012	12.9208	0.1856
cg08876370	16	2291046	ECI1	enoyl-CoA delta isomerase 1	0.0012	48.5093	0.0783
cg09546802	5	145215546	PRELID2	PRELI domain containing 2	0.0012	3.6311	0.106
cg10520319	1	32666035	CCDC28B	coiled-coil domain containing 28B	0.0012	-40.8484	0.0833
cg10925364	8	37797828	GOT1L1	glutamic-oxaloacetic transaminase 1-like 1	0.0012	-15.021	0.1399
cg11178148	11	116371781	NA	NA	0.0012	-14.6017	0.0928
cg11675178	13	20806276	GJB6	gap junction protein, beta 6, 30kDa	0.0012	-38.6092	0.0747
cg11826663	15	25068754	SNRPN	small nuclear ribonucleoprotein polypeptide N	0.0012	-12.3196	0.1123
cg11877647	7	56362101	NA	NA	0.0012	12.2742	0.0916
cg11908762	8	29435655	NA	NA	0.0012	-20.935	0.0936
cg12056017	2	197962552	ANKRD44	ankyrin repeat domain 44	0.0012	53.0165	0.1
cg12911972	11	57103414	SSRP1	structure specific recognition protein 1	0.0012	-53.7689	0.0689
cg13331526	12	5021585	KCNA1	potassium voltage-gated channel, shaker-related subfamily, member 1 (episodic ataxia with myokymia)	0.0012	-15.3864	0.0744
cg13392534	20	3827558	MAVS	mitochondrial antiviral signaling protein	0.0012	-69.9232	0.0845
cg14165911	9	73594877	TRPM3	transient receptor potential cation channel, subfamily M, member 3	0.0012	-6.8203	0.1059
cg14279307	1	95975855	NA	NA	0.0012	-11.3058	0.0968
cg14901751	2	72126174	NA	NA	0.0012	34.6726	0.0678
cg15834202	5	58865918	PDE4D	phosphodiesterase 4D, cAMP-specific	0.0012	7.1204	0.1069
cg16749186	13	113292675	NA	NA	0.0012	-13.1061	0.0782
cg17393016	17	79283390	LINC00482	long intergenic non-protein coding RNA 482	0.0012	-2.6345	0.0906
cg17937340	3	130299763	COL6A6	collagen, type VI, alpha 6	0.0012	-13.4042	0.1071
cg18470427	17	33842301	NA	NA	0.0012	-3.3933	0.0974
cg18904855	2	231693469	NA	NA	0.0012	-13.3243	0.1384
cg19480750	3	141764977	NA	NA	0.0012	10.3662	0.0837
cg20253855	7	101762511	CUX1	cut-like homeobox 1	0.0012	-7.7263	0.1575
cg21063361	21	43255611	PRDM15	PR domain containing 15	0.0012	77.0315	0.0781
cg21611230	19	44005808	PHLDB3	pleckstrin homology-like domain, family B, member 3	0.0012	31.9952	0.0761
cg21702128	5	142784721	NR3C1	nuclear receptor subfamily 3, group C, member 1 (glucocorticoid receptor)	0.0012	-40.4194	0.0945
cg22056870	19	5784688	PRR22	proline rich 22	0.0012	35.4323	0.0727
cg22526477	22	18507171	MICAL3	microtubule associated monooxygenase, calponin and LIM domain containing 3	0.0012	-37.2483	0.0785
cg22733687	11	101000618	PGR	progesterone receptor	0.0012	15.4868	0.1033
cg23545793	7	97958546	BAIAP2L1	BAI1-associated protein 2-like 1	0.0012	-19.1385	0.0721
cg24100293	6	21916568	CASC15	cancer susceptibility candidate 15 (non-protein coding)	0.0012	1.3406	0.0923
cg24717401	7	45039665	CCM2	cerebral cavernous malformation 2	0.0012	-90.9968	0.0802
cg24827839	4	146462169	SMAD1	SMAD family member 1	0.0012	-10.7134	0.1079
cg25235638	5	34019644	C1QTNF3	C1q and tumor necrosis factor related protein 3	0.0012	-11.7592	0.0865
cg25705452	8	1048844	NA	NA	0.0012	36.5326	0.0721
cg25745773	20	33264905	PIGU	phosphatidylinositol glycan anchor biosynthesis, class U	0.0012	-76.4757	0.0759
cg26877861	1	117661255	TRIM45	tripartite motif containing 45	0.0012	-32.7297	0.0685
cg01293740	19	54468790	CACNG8	calcium channel, voltage-dependent, gamma subunit 8	0.0013	-9.4842	0.1487
cg01459854	14	62583388	LINC00643	long intergenic non-protein coding RNA 643	0.0013	-6.1174	0.0838
cg01877778	7	157415538	PTPRN2	protein tyrosine phosphatase, receptor type, N polypeptide 2	0.0013	24.4523	0.1618
cg01945913	5	1469001	LPCAT1	lysophosphatidylcholine acyltransferase 1	0.0013	-17.0399	0.0946
cg02031712	17	113799	RPH3AL	rabphilin 3A-like (without C2 domains)	0.0013	-7.8518	0.102
cg02501120	7	150736638	ABCB8	ATP-binding cassette, sub-family B (MDR/TAP), member 8	0.0013	-34.0947	0.1244
cg03464692	4	1631517	NA	NA	0.0013	-8.4399	0.1244
cg03754700	12	132626213	DDX51	DEAD (Asp-Glu-Ala-Asp) box polypeptide 51	0.0013	21.413	0.1085
cg04279026	19	17830151	MAP1S	microtubule-associated protein 1S	0.0013	-32.5786	0.0709
cg04898130	11	44810532	TSPAN18	tetraspanin 18	0.0013	16.3818	0.1345
cg04982951	10	8096635	NA	NA	0.0013	-34.866	0.0917
cg05114959	22	50148372	NA	NA	0.0013	-9.2411	0.1276
cg05138138	2	106764528	UXS1	UDP-glucuronate decarboxylase 1	0.0013	-9.39	0.2005
cg05348084	14	101506819	NA	NA	0.0013	-16.1779	0.1767
cg05886418	8	144129827	C8orf31	chromosome 8 open reading frame 31	0.0013	-32.5043	0.082
cg06361606	1	154915180	NA	NA	0.0013	-56.6368	0.0672
cg06825166	10	98119079	OPALIN	oligodendrocytic myelin paranodal and inner loop protein	0.0013	-12.6969	0.1361
cg06867215	1	236304895	GPR137B	G protein-coupled receptor 137B	0.0013	-68.5705	0.0862
cg07824907	4	184320560	NA	NA	0.0013	6.4481	0.1699
cg08278648	17	27503704	MYO18A	myosin XVIIIA	0.0013	-34.1983	0.0715
cg08329236	20	61558006	DIDO1	death inducer-obliterator 1	0.0013	-39.8849	0.0637
cg09588038	16	2584709	NA	NA	0.0013	-28.888	0.0768
cg10022722	16	2041826	SYNGR3	synaptogyrin 3	0.0013	6.699	0.073
cg10080966	10	112260867	DUSP5	dual specificity phosphatase 5	0.0013	-9.7796	0.1669
cg10125882	10	82024011	NA	NA	0.0013	-12.0124	0.1557
cg10172253	1	84420145	TTLL7	tubulin tyrosine ligase-like family, member 7	0.0013	-12.4824	0.0694
cg10379112	16	21169738	NA	NA	0.0013	-74.017	0.0707
cg10595031	1	156477267	NA	NA	0.0013	11.0103	0.0985
cg10839128	12	31316348	NA	NA	0.0013	-14.2265	0.0889
cg11315754	15	74422935	NA	NA	0.0013	-42.767	0.085
cg11576123	14	105553575	NA	NA	0.0013	-24.4611	0.1096
cg11772801	14	51711237	TMX1	thioredoxin-related transmembrane protein 1	0.0013	10.125	0.0882
cg12851570	17	28087898	SSH2	slingshot protein phosphatase 2	0.0013	-47.0302	0.0722
cg13436799	2	170218997	LRP2	low density lipoprotein receptor-related protein 2	0.0013	-40.6038	0.1036
cg14309384	18	32557266	MAPRE2	microtubule-associated protein, RP/EB family, member 2	0.0013	-49.3426	0.0721
cg14711201	5	36152436	NA	NA	0.0013	74.2818	0.0805
cg14947929	21	43187372	RIPK4	receptor-interacting serine-threonine kinase 4	0.0013	-13.447	0.1
cg15392549	6	104216442	NA	NA	0.0013	-12.702	0.0735
cg15666789	18	29171545	TTR	transthyretin	0.0013	-10.9787	0.1297
cg16171137	6	31607634	BAG6	BCL2-associated athanogene 6	0.0013	-7.9768	0.2642
cg16635592	3	66870371	NA	NA	0.0013	30.4392	0.066
cg16792560	15	31625860	KLF13	Kruppel-like factor 13	0.0013	15.2757	0.0788
cg17045804	5	32710009	NA	NA	0.0013	-63.0083	0.0826
cg17182270	17	17349027	NA	NA	0.0013	-40.6514	0.0788
cg17189058	2	70418126	C2orf42	chromosome 2 open reading frame 42	0.0013	-62.3241	0.0755
cg18068635	6	31168323	HCG27	HLA complex group 27 (non-protein coding)	0.0013	-11.3122	0.104
cg18150383	19	49933217	SLC17A7	solute carrier family 17 (vesicular glutamate transporter), member 7	0.0013	-15.2286	0.0808
cg18738190	10	73740291	CHST3	carbohydrate (chondroitin 6) sulfotransferase 3	0.0013	-5.5697	0.2306
cg19113599	15	99683042	TTC23	tetratricopeptide repeat domain 23	0.0013	-15.5429	0.1915
cg19610126	20	61876295	NKAIN4	Na+/K+ transporting ATPase interacting 4	0.0013	-12.575	0.1073
cg19882315	8	11351846	BLK	B lymphoid tyrosine kinase	0.0013	-14.2281	0.1071
cg20253574	1	10927403	NA	NA	0.0013	-75.4114	0.0826
cg20359888	15	85362883	ALPK3	alpha-kinase 3	0.0013	-11.5001	0.1927
cg20941820	15	100882334	ADAMTS17	ADAM metallopeptidase with thrombospondin type 1 motif, 17	0.0013	54.3989	0.0792
cg21042285	13	23954979	SACS	sacsin molecular chaperone	0.0013	17.4479	0.101
cg21327826	9	140107501	NDOR1	NADPH dependent diflavin oxidoreductase 1	0.0013	16.0298	0.0718
cg22162847	1	150534779	NA	NA	0.0013	-46.4445	0.0778
cg23676475	2	64455515	NA	NA	0.0013	-43.8189	0.0802
cg24196053	4	1736433	TACC3	transforming, acidic coiled-coil containing protein 3	0.0013	57.5806	0.0747
cg25188141	2	128633711	AMMECR1L	AMMECR1-like	0.0013	12.1687	0.0734
cg25309041	5	131343261	ACSL6	acyl-CoA synthetase long-chain family member 6	0.0013	-15.0888	0.2152
cg25310700	10	5702083	ASB13	ankyrin repeat and SOCS box containing 13	0.0013	-13.876	0.2849
cg25974476	7	65447451	GUSB	glucuronidase, beta	0.0013	-18.0171	0.0877
cg26963285	19	30100831	POP4	processing of precursor 4, ribonuclease P/MRP subunit (S. cerevisiae)	0.0013	25.5692	0.0706
cg27196273	6	32632992	HLA-DQB1	major histocompatibility complex, class II, DQ beta 1	0.0013	6.5228	0.0857
cg27324993	15	41523362	NA	NA	0.0013	-68.237	0.078
cg00433159	16	2653839	LOC652276	potassium channel tetramerization domain containing 5 pseudogene	0.0014	-8.5827	0.0693
cg00861380	12	8661336	NA	NA	0.0014	26.5607	0.0685
cg01220264	4	83956141	COPS4	COP9 signalosome subunit 4	0.0014	-82.515	0.0761
cg01272967	10	386708	DIP2C	DIP2 disco-interacting protein 2 homolog C (Drosophila)	0.0014	2.8041	0.1015
cg01687997	7	1083072	C7orf50	chromosome 7 open reading frame 50	0.0014	14.2698	0.0948
cg01870330	4	1534685	NA	NA	0.0014	-21.6687	0.0808
cg02923485	1	223959609	CAPN2	calpain 2, (m/II) large subunit	0.0014	-7.1379	0.1304
cg03218837	19	41935347	B3GNT8	UDP-GlcNAc:betaGal beta-1,3-N-acetylglucosaminyltransferase 8	0.0014	48.9715	0.0624
cg03314158	16	2653280	LOC652276	potassium channel tetramerization domain containing 5 pseudogene	0.0014	-6.671	0.0668
cg04650238	16	54625690	NA	NA	0.0014	7.3081	0.0904
cg05249988	19	58951684	ZNF132	zinc finger protein 132	0.0014	-3.8971	0.0687
cg05654164	1	85725892	C1orf52	chromosome 1 open reading frame 52	0.0014	-14.2754	0.1036
cg06036459	18	75884536	NA	NA	0.0014	-8.5264	0.0785
cg06619076	8	62627042	ASPH	aspartate beta-hydroxylase	0.0014	-44.0353	0.0743
cg06653635	19	40910092	PRX	periaxin	0.0014	-68.8886	0.0801
cg07580783	19	55627738	PPP1R12C	protein phosphatase 1, regulatory subunit 12C	0.0014	-12.5938	0.0938
cg08751451	10	53287690	PRKG1	protein kinase, cGMP-dependent, type I	0.0014	-2.6765	0.0899
cg09278276	11	66384033	RBM14	RNA binding motif protein 14	0.0014	-49.648	0.0846
cg10142141	7	66764345	PMS2P4	postmeiotic segregation increased 2 pseudogene 4	0.0014	7.3845	0.0859
cg10463708	1	90309205	LRRC8D	leucine rich repeat containing 8 family, member D	0.0014	-71.0704	0.0694
cg10651637	15	45315642	SORD	sorbitol dehydrogenase	0.0014	-7.3566	0.0762
cg11510839	15	28344488	OCA2	oculocutaneous albinism II	0.0014	-48.3155	0.0656
cg11992783	19	50734287	MYH14	myosin, heavy chain 14, non-muscle	0.0014	-3.9708	0.0837
cg12554857	4	95264019	HPGDS	hematopoietic prostaglandin D synthase	0.0014	12.3575	0.487
cg12648811	1	17053886	NA	NA	0.0014	-1.7619	0.0935
cg12897058	3	120461668	NA	NA	0.0014	-55.8036	0.0683
cg13736263	10	102778909	PDZD7	PDZ domain containing 7	0.0014	-57.6432	0.0733
cg14021717	9	137022403	WDR5	WD repeat domain 5	0.0014	-23.2566	0.1525
cg14208234	9	97763410	C9orf3	chromosome 9 open reading frame 3	0.0014	12.4724	0.09
cg14690343	12	108955929	NA	NA	0.0014	-26.9934	0.0661
cg14896695	10	43902999	HNRNPF	heterogeneous nuclear ribonucleoprotein F	0.0014	-56.5136	0.0673
cg15517965	17	42263946	NA	NA	0.0014	-66.6601	0.0825
cg16550453	10	115939018	TDRD1	tudor domain containing 1	0.0014	-20.6336	0.0728
cg16915821	11	12030187	DKK3	dickkopf WNT signaling pathway inhibitor 3	0.0014	-29.423	0.0718
cg17833184	10	135191291	PAOX	polyamine oxidase (exo-N4-amino)	0.0014	10.0216	0.1084
cg18259400	14	102780962	NA	NA	0.0014	-25.1096	0.07
cg19600368	4	77480401	SHROOM3	shroom family member 3	0.0014	-15.4099	0.0993
cg19677368	10	27392722	NA	NA	0.0014	-46.5206	0.0692
cg20021655	4	899882	GAK	cyclin G associated kinase	0.0014	92.6199	0.0791
cg20866075	17	77777010	NA	NA	0.0014	9.0484	0.2619
cg22337945	11	86500099	NA	NA	0.0014	-12.775	0.1136
cg22343083	8	54786401	RGS20	regulator of G-protein signaling 20	0.0014	-6.7116	0.0886
cg22508930	12	69016159	RAP1B	RAP1B, member of RAS oncogene family	0.0014	11.3891	0.0893
cg23485537	9	86433081	GKAP1	G kinase anchoring protein 1	0.0014	-29.9495	0.0892
cg25055120	2	13448495	NA	NA	0.0014	-16.3649	0.0988
cg25107024	18	77713249	NA	NA	0.0014	-3.3523	0.0753
cg25397111	17	2592953	CLUH	clustered mitochondria (cluA/CLU1) homolog	0.0014	-10.4049	0.0958
cg25749040	19	51323301	KLK1	kallikrein 1	0.0014	5.163	0.0803
cg26703511	21	44817420	NA	NA	0.0014	-24.0213	0.2219
cg27034606	17	28928453	LRRC37BP1	leucine rich repeat containing 37B pseudogene 1	0.0014	-7.377	0.0887
cg27222644	7	163293	NA	NA	0.0014	-36.0854	0.0766
cg27242341	6	29870062	NA	NA	0.0014	-4.9703	0.0883
cg27414481	11	6342510	PRKCDBP	protein kinase C, delta binding protein	0.0014	-7.3977	0.0766
cg00166352	4	183836691	DCTD	dCMP deaminase	0.0015	32.7287	0.0692
cg00763834	19	45927335	ERCC1	excision repair cross-complementation group 1	0.0015	-52.1091	0.1355
cg01116137	20	25034263	ACSS1	acyl-CoA synthetase short-chain family member 1	0.0015	6.7632	0.183
cg01119374	2	109742964	NA	NA	0.0015	-13.4945	0.2292
cg01312394	2	47109380	NA	NA	0.0015	-17.0148	0.1625
cg01588250	8	54427263	NA	NA	0.0015	-18.0716	0.0947
cg02145310	10	80844809	ZMIZ1	zinc finger, MIZ-type containing 1	0.0015	-15.6738	0.1914
cg02464912	14	64319543	SYNE2	spectrin repeat containing, nuclear envelope 2	0.0015	-30.9418	0.0778
cg02603304	6	29865979	NA	NA	0.0015	-4.2375	0.0785
cg02678688	2	29093594	TRMT61B	tRNA methyltransferase 61 homolog B (S. cerevisiae)	0.0015	-60.5832	0.0653
cg02892925	8	60032926	TOX	thymocyte selection-associated high mobility group box	0.0015	5.4088	0.095
cg03652595	7	72791458	NA	NA	0.0015	-9.1296	0.1848
cg03732055	6	152201038	ESR1	estrogen receptor 1	0.0015	-31.8076	0.0656
cg04256834	11	132502809	OPCML	opioid binding protein/cell adhesion molecule-like	0.0015	-19.8945	0.0692
cg04289992	19	736425	PALM	paralemmin	0.0015	-22.3933	0.0751
cg04336970	16	1359438	UBE2I	ubiquitin-conjugating enzyme E2I	0.0015	-55.1545	0.067
cg04422019	7	50611949	DDC	dopa decarboxylase (aromatic L-amino acid decarboxylase)	0.0015	-15.4486	0.0969
cg04425419	17	42580524	GPATCH8	G patch domain containing 8	0.0015	-41.0688	0.0812
cg04701937	17	78992246	NA	NA	0.0015	-20.1083	0.0857
cg04877287	11	132278166	NA	NA	0.0015	-15.179	0.1179
cg04932340	14	95239381	NA	NA	0.0015	-33.4994	0.0869
cg05007098	16	77322779	ADAMTS18	ADAM metallopeptidase with thrombospondin type 1 motif, 18	0.0015	-6.2212	0.0961
cg05438220	7	90272360	NA	NA	0.0015	-2.9258	0.0949
cg05440785	13	112979932	NA	NA	0.0015	7.7558	0.0785
cg05738585	22	39262339	CBX6	chromobox homolog 6	0.0015	31.4992	0.0719
cg06529477	17	56709497	TEX14	testis expressed 14	0.0015	-48.4757	0.1112
cg06709072	1	111162296	NA	NA	0.0015	28.988	0.0698
cg06725760	10	1102461	WDR37	WD repeat domain 37	0.0015	-3.9228	0.0626
cg06730340	3	9811714	CAMK1	calcium/calmodulin-dependent protein kinase I	0.0015	-35.9373	0.0662
cg07236912	4	95429383	PDLIM5	PDZ and LIM domain 5	0.0015	-8.8622	0.1006
cg07340870	6	134496884	SGK1	serum/glucocorticoid regulated kinase 1	0.0015	49.8552	0.0754
cg07396746	8	23162295	LOXL2	lysyl oxidase-like 2	0.0015	7.6218	0.1109
cg07644571	22	22307395	PPM1F	protein phosphatase, Mg2+/Mn2+ dependent, 1F	0.0015	-64.2333	0.0741
cg08005208	1	163395211	NA	NA	0.0015	-10.7624	0.1306
cg08091601	22	38248464	EIF3L	eukaryotic translation initiation factor 3, subunit L	0.0015	24.304	0.0688
cg08347442	2	203580611	FAM117B	family with sequence similarity 117, member B	0.0015	-42.7215	0.0734
cg08354614	10	80673607	NA	NA	0.0015	-18.0431	0.092
cg08809982	6	138030371	NA	NA	0.0015	38.6076	0.0659
cg09368075	2	210011147	NA	NA	0.0015	18.5847	0.0905
cg09668951	12	131030185	NA	NA	0.0015	-5.0313	0.0825
cg10893095	6	85478296	NA	NA	0.0015	16.4626	0.1229
cg11034784	2	242041544	MTERFD2	MTERF domain containing 2	0.0015	-65.2628	0.089
cg11197258	12	124845001	NCOR2	nuclear receptor corepressor 2	0.0015	13.3858	0.0756
cg11424597	1	44820726	ERI3	ERI1 exoribonuclease family member 3	0.0015	-62.3299	0.0676
cg11915218	17	40335849	NA	NA	0.0015	-39.4769	0.0673
cg12037593	17	57700024	CLTC	clathrin, heavy chain (Hc)	0.0015	10.541	0.0642
cg12491765	14	65439362	RAB15	RAB15, member RAS oncogene family	0.0015	-52.0717	0.065
cg12765064	17	47968352	NA	NA	0.0015	5.3077	0.1368
cg12940337	11	1023614	MUC6	mucin 6, oligomeric mucus/gel-forming	0.0015	36.5513	0.0752
cg12960970	6	55142260	HCRTR2	hypocretin (orexin) receptor 2	0.0015	-5.5338	0.0879
cg13562816	12	91566283	DCN	decorin	0.0015	-10.5162	0.1128
cg13688808	6	29760158	HCG4	HLA complex group 4 (non-protein coding)	0.0015	-10.7076	0.0948
cg14933246	13	50091767	PHF11	PHD finger protein 11	0.0015	22.0164	0.0742
cg15426459	8	11813211	NA	NA	0.0015	-7.0465	0.1019
cg15679153	3	14220276	NA	NA	0.0015	52.8505	0.0681
cg15758240	7	127876829	NA	NA	0.0015	-7.6541	0.12
cg16734497	11	63953687	STIP1	stress-induced phosphoprotein 1	0.0015	-29.4576	0.0878
cg17056048	2	144271431	ARHGAP15	Rho GTPase activating protein 15	0.0015	44.0042	0.0744
cg17462962	5	154347281	MRPL22	mitochondrial ribosomal protein L22	0.0015	5.4615	0.0809
cg17993027	8	82543125	NA	NA	0.0015	-25.6639	0.0659
cg18535642	10	8080012	NA	NA	0.0015	-49.1619	0.0688
cg18767003	20	37064062	NA	NA	0.0015	-50.1201	0.0748
cg19506311	7	994742	ADAP1	ArfGAP with dual PH domains 1	0.0015	8.175	0.0873
cg19859445	8	19588125	NA	NA	0.0015	-24.9746	0.1032
cg20085985	14	106091440	NA	NA	0.0015	-31.5887	0.0841
cg20093940	12	6930084	GPR162	G protein-coupled receptor 162	0.0015	-13.2638	0.0881
cg20268341	3	128182392	DNAJB8	DnaJ (Hsp40) homolog, subfamily B, member 8	0.0015	-24.9322	0.1071
cg21049809	14	91283462	TTC7B	tetratricopeptide repeat domain 7B	0.0015	-16.385	0.1183
cg22894805	15	41983773	NA	NA	0.0015	11.7408	0.5622
cg23257859	7	32772432	MIR550A2	microRNA 550a-2	0.0015	-15.9262	0.1378
cg24065807	14	22978729	NA	NA	0.0015	8.5276	0.1913
cg24403711	13	46363388	SIAH3	siah E3 ubiquitin protein ligase family member 3	0.0015	-26.8929	0.0627
cg24837084	12	122310688	NA	NA	0.0015	-26.2227	0.0781
cg25700533	15	41062088	NA	NA	0.0015	7.6964	0.2028
cg25799955	15	94346848	NA	NA	0.0015	-10.8229	0.0908
cg25973354	19	1395646	NA	NA	0.0015	-51.4692	0.065
cg26566236	6	139459701	HECA	headcase homolog (Drosophila)	0.0015	-13.2847	0.1858
cg26599989	11	1297087	TOLLIP	toll interacting protein	0.0015	9.4707	0.1235
cg26789489	1	16941426	NBPF1	neuroblastoma breakpoint family, member 1	0.0015	10.0996	0.0751
cg26856583	16	87425887	NA	NA	0.0015	-41.1041	0.0683
cg26970113	5	133710892	UBE2B	ubiquitin-conjugating enzyme E2B	0.0015	9.9328	0.0713
cg27619136	4	174291353	SAP30	Sin3A-associated protein, 30kDa	0.0015	57.367	0.0713
cg00223552	11	86617516	NA	NA	0.0016	-21.34	0.0955
cg00270460	2	97509353	ANKRD23	ankyrin repeat domain 23	0.0016	-17.3815	0.1102
cg00453864	19	2389813	TMPRSS9	transmembrane protease, serine 9	0.0016	-10.579	0.1031
cg00701530	6	31803074	NA	NA	0.0016	-61.6251	0.0701
cg00935717	8	40432238	ZMAT4	zinc finger, matrin-type 4	0.0016	-7.5989	0.1474
cg01124843	16	2653626	LOC652276	potassium channel tetramerization domain containing 5 pseudogene	0.0016	-7.6585	0.0654
cg01533539	16	89767958	SPATA2L	spermatogenesis associated 2-like	0.0016	-40.3309	0.1006
cg01988285	3	50306107	SEMA3B	sema domain, immunoglobulin domain (Ig), short basic domain, secreted, (semaphorin) 3B	0.0016	24.3091	0.07
cg02562761	16	4307906	TFAP4	transcription factor AP-4 (activating enhancer binding protein 4)	0.0016	-7.3833	0.0711
cg03133097	16	81579400	CMIP	c-Maf inducing protein	0.0016	-9.8724	0.0936
cg03149719	17	1358724	CRK	v-crk avian sarcoma virus CT10 oncogene homolog	0.0016	-14.9388	0.1004
cg03293603	2	175595510	NA	NA	0.0016	28.73	0.0784
cg04552625	8	877074	NA	NA	0.0016	15.3663	0.0686
cg04789495	6	31705963	NA	NA	0.0016	-57.2652	0.0657
cg04868238	8	22501100	NA	NA	0.0016	-16.2864	0.3457
cg05069835	7	76139338	UPK3B	uroplakin 3B	0.0016	-3.9902	0.1052
cg05316065	8	130799007	GSDMC	gasdermin C	0.0016	-8.8733	0.1273
cg05342469	4	183601649	TENM3	teneurin transmembrane protein 3	0.0016	-5.5164	0.0761
cg05382313	11	8836048	ST5	suppression of tumorigenicity 5	0.0016	12.0784	0.0966
cg06028804	8	22006379	LGI3	leucine-rich repeat LGI family, member 3	0.0016	-88.425	0.0645
cg06286274	11	2950725	PHLDA2	pleckstrin homology-like domain, family A, member 2	0.0016	-57.2403	0.0776
cg06552368	11	118972898	DPAGT1	dolichyl-phosphate (UDP-N-acetylglucosamine) N-acetylglucosaminephosphotransferase 1 (GlcNAc-1-P transferase)	0.0016	-35.0431	0.0723
cg06617876	9	139652874	LCN8	lipocalin 8	0.0016	-15.6227	0.1477
cg07630189	19	40932106	SERTAD1	SERTA domain containing 1	0.0016	-12.0977	0.0744
cg07732755	1	155295093	NA	NA	0.0016	10.9551	0.2593
cg08223760	1	43291209	ERMAP	erythroblast membrane-associated protein (Scianna blood group)	0.0016	26.4342	0.0754
cg08418332	9	34691001	CCL19	chemokine (C-C motif) ligand 19	0.0016	-16.4208	0.1782
cg08670383	5	175257943	CPLX2	complexin 2	0.0016	19.9501	0.0663
cg09332604	3	186435400	KNG1	kininogen 1	0.0016	-16.2834	0.0927
cg09349128	22	50327986	NA	NA	0.0016	-9.6027	0.1387
cg09572067	16	29127029	RRN3P2	RNA polymerase I transcription factor homolog (S. cerevisiae) pseudogene 2	0.0016	-8.6522	0.0873
cg09866143	3	124861521	SLC12A8	solute carrier family 12, member 8	0.0016	-1.1243	0.0966
cg09984096	8	17195444	MTMR7	myotubularin related protein 7	0.0016	-9.5844	0.1539
cg10117958	1	161719605	DUSP12	dual specificity phosphatase 12	0.0016	-32.3993	0.073
cg10229905	19	50715703	MYH14	myosin, heavy chain 14, non-muscle	0.0016	10.8732	0.0748
cg10778072	1	17564995	PADI1	peptidyl arginine deiminase, type I	0.0016	-9.7175	0.1313
cg11131902	5	175084710	HRH2	histamine receptor H2	0.0016	-14.5521	0.1424
cg11381826	19	19372750	HAPLN4	hyaluronan and proteoglycan link protein 4	0.0016	-33.8349	0.0842
cg11464297	10	70302998	NA	NA	0.0016	-9.574	0.1379
cg12205244	17	8027493	HES7	hes family bHLH transcription factor 7	0.0016	-45.1791	0.0792
cg12440566	8	37553131	ZNF703	zinc finger protein 703	0.0016	-70.4407	0.0727
cg12690978	12	8801526	MFAP5	microfibrillar associated protein 5	0.0016	-9.5402	0.2641
cg14215363	8	124632130	NA	NA	0.0016	-24.949	0.0723
cg14262716	1	110461123	CSF1	colony stimulating factor 1 (macrophage)	0.0016	20.9149	0.0714
cg14915165	1	118471929	NA	NA	0.0016	46.4546	0.08
cg14926965	14	23318992	NA	NA	0.0016	-34.5839	0.1136
cg15598754	1	21551903	ECE1	endothelin converting enzyme 1	0.0016	28.2122	0.0644
cg15812586	7	139953117	NA	NA	0.0016	-10.4361	0.274
cg16996144	1	67217950	TCTEX1D1	Tctex1 domain containing 1	0.0016	-30.8016	0.1249
cg17510385	5	912821	TRIP13	thyroid hormone receptor interactor 13	0.0016	-24.019	0.0913
cg17535314	10	48435475	GDF10	growth differentiation factor 10	0.0016	-9.9967	0.2225
cg17642041	3	45928007	CCR9	chemokine (C-C motif) receptor 9	0.0016	12.596	0.1937
cg17836109	8	99129518	NA	NA	0.0016	-17.0496	0.0617
cg17932849	2	131651417	NA	NA	0.0016	-12.8287	0.1849
cg18119299	7	144532562	TPK1	thiamin pyrophosphokinase 1	0.0016	-37.6894	0.08
cg18281744	6	29455512	MAS1L	MAS1 oncogene-like	0.0016	-9.188	0.0904
cg18584578	10	18828340	CACNB2	calcium channel, voltage-dependent, beta 2 subunit	0.0016	55.0115	0.0706
cg19668255	17	47840643	FAM117A	family with sequence similarity 117, member A	0.0016	-60.8716	0.0739
cg20163115	17	3769728	CAMKK1	calcium/calmodulin-dependent protein kinase kinase 1, alpha	0.0016	-23.6338	0.1022
cg20853569	17	79247697	SLC38A10	solute carrier family 38, member 10	0.0016	-68.2	0.0843
cg20961940	6	31832850	SLC44A4	solute carrier family 44, member 4	0.0016	-9.8338	0.1559
cg21139312	17	55663225	MSI2	musashi RNA-binding protein 2	0.0016	12.9139	0.1994
cg21447170	4	188686763	NA	NA	0.0016	-11.2337	0.1157
cg21602520	18	60985380	BCL2	B-cell CLL/lymphoma 2	0.0016	8.9886	0.1469
cg21794222	6	167536063	CCR6	chemokine (C-C motif) receptor 6	0.0016	-10.3011	0.1459
cg22416703	5	36151358	NA	NA	0.0016	-104.05	0.0778
cg22778132	4	186317907	ANKRD37	ankyrin repeat domain 37	0.0016	-62.9364	0.071
cg23255964	5	138862353	TMEM173	transmembrane protein 173	0.0016	9.7323	0.0707
cg24270542	13	24844846	SPATA13	spermatogenesis associated 13	0.0016	39.8622	0.0697
cg24333206	3	140660642	SLC25A36	solute carrier family 25 (pyrimidine nucleotide carrier ), member 36	0.0016	8.6303	0.0912
cg24848890	3	9957467	NA	NA	0.0016	-51.9538	0.0705
cg25000382	16	2653501	LOC652276	potassium channel tetramerization domain containing 5 pseudogene	0.0016	-12.8565	0.0642
cg25357706	3	123123576	ADCY5	adenylate cyclase 5	0.0016	-10.1667	0.1776
cg25450819	5	37717768	WDR70	WD repeat domain 70	0.0016	9.1778	0.0805
cg25630380	1	156784869	NA	NA	0.0016	-11.6102	0.1335
cg26153353	1	3120516	PRDM16	PR domain containing 16	0.0016	-11.0132	0.1709
cg26179679	3	133646649	NA	NA	0.0016	4.3448	0.0867
cg26361533	12	2445561	CACNA1C	calcium channel, voltage-dependent, L type, alpha 1C subunit	0.0016	-10.519	0.1715
cg27095910	17	33905781	PEX12	peroxisomal biogenesis factor 12	0.0016	-45.2999	0.0746
cg27365978	10	106093659	ITPRIP	inositol 1,4,5-trisphosphate receptor interacting protein	0.0016	26.1827	0.0848
cg27548256	19	39217070	ACTN4	actinin, alpha 4	0.0016	-10.4012	0.1026
cg27621514	8	2029571	MYOM2	myomesin 2	0.0016	-10.7133	0.1296
cg01165159	4	148787393	ARHGAP10	Rho GTPase activating protein 10	0.0017	-15.6634	0.0708
cg01316152	10	116168351	NA	NA	0.0017	-15.1439	0.2193
cg02543506	20	33876594	FAM83C	family with sequence similarity 83, member C	0.0017	-8.4404	0.0682
cg02996314	1	32479425	KHDRBS1	KH domain containing, RNA binding, signal transduction associated 1	0.0017	-23.4246	0.0695
cg03024660	16	84650415	COTL1	coactosin-like F-actin binding protein 1	0.0017	-7.5137	0.082
cg03596635	3	127393517	ABTB1	ankyrin repeat and BTB (POZ) domain containing 1	0.0017	20.1846	0.1535
cg04518155	4	170679294	C4orf27	chromosome 4 open reading frame 27	0.0017	-37.8477	0.0719
cg04598100	3	57204106	NA	NA	0.0017	-40.7866	0.0699
cg06045123	16	50353003	BRD7	bromodomain containing 7	0.0017	38.5184	0.07
cg06903917	1	242767942	NA	NA	0.0017	-10.3261	0.0988
cg06933271	19	58091129	ZNF416	zinc finger protein 416	0.0017	-31.55	0.0721
cg06942637	1	153633895	SNAPIN	SNAP-associated protein	0.0017	22.2439	0.0786
cg07381470	1	1483130	SSU72	SSU72 RNA polymerase II CTD phosphatase homolog (S. cerevisiae)	0.0017	19.1471	0.0794
cg07625619	16	69050940	TANGO6	transport and golgi organization 6 homolog (Drosophila)	0.0017	-25.4727	0.0832
cg07918726	8	145559963	SCRT1	scratch family zinc finger 1	0.0017	9.3222	0.1032
cg08211704	8	124007664	NA	NA	0.0017	5.8344	0.0666
cg08718031	8	145017243	PLEC	plectin	0.0017	-41.7719	0.0663
cg08796741	22	46663681	TTC38	tetratricopeptide repeat domain 38	0.0017	-43.4667	0.0807
cg08949101	21	33957957	TCP10L	t-complex 10-like	0.0017	-8.2322	0.1287
cg08972190	7	2138995	MAD1L1	MAD1 mitotic arrest deficient-like 1 (yeast)	0.0017	11.1052	0.2057
cg09019002	7	102715232	NA	NA	0.0017	-24.512	0.071
cg09185826	16	34407715	NA	NA	0.0017	15.6533	0.0716
cg09976669	11	9738663	SWAP70	SWAP switching B-cell complex 70kDa subunit	0.0017	12.6191	0.4565
cg11117108	6	34111965	NA	NA	0.0017	44.6671	0.0788
cg11428886	11	67340775	NA	NA	0.0017	-11.2986	0.1019
cg11808100	6	29910755	HLA-A	major histocompatibility complex, class I, A	0.0017	2.1359	0.09
cg13241144	12	34463891	NA	NA	0.0017	-5.7758	0.075
cg13557417	1	29474995	SRSF4	serine/arginine-rich splicing factor 4	0.0017	30.8796	0.0691
cg13722539	11	64085131	NA	NA	0.0017	-64.3076	0.0783
cg14053764	14	55761432	FBXO34	F-box protein 34	0.0017	9.6143	0.1888
cg14212190	19	14492077	CD97	CD97 molecule	0.0017	-4.8194	0.1016
cg14315805	8	31498947	NRG1	neuregulin 1	0.0017	-9.6026	0.0847
cg15784615	12	6493767	LTBR	lymphotoxin beta receptor (TNFR superfamily, member 3)	0.0017	-17.9484	0.3192
cg15922699	5	134362967	NA	NA	0.0017	12.2452	0.1185
cg17450546	19	44439266	NA	NA	0.0017	-32.9328	0.0818
cg18043773	6	32974906	HLA-DOA	major histocompatibility complex, class II, DO alpha	0.0017	-5.3607	0.0879
cg18721605	18	44676421	HDHD2	haloacid dehalogenase-like hydrolase domain containing 2	0.0017	-58.1354	0.0839
cg19374731	1	2279730	MORN1	MORN repeat containing 1	0.0017	43.0079	0.0641
cg19452802	6	46459961	NA	NA	0.0017	7.0617	0.1012
cg20472433	3	53289400	TKT	transketolase	0.0017	-60.4163	0.072
cg20662616	2	30454643	LBH	limb bud and heart development	0.0017	-41.5212	0.0755
cg21483906	3	33758870	CLASP2	cytoplasmic linker associated protein 2	0.0017	-11.3044	0.0695
cg21990316	6	29894836	HCG4B	HLA complex group 4B (non-protein coding)	0.0017	4.4249	0.0783
cg22424615	12	53404170	EIF4B	eukaryotic translation initiation factor 4B	0.0017	-28.8341	0.083
cg23875401	19	40267283	LEUTX	leucine twenty homeobox	0.0017	-28.7921	0.0675
cg24057558	17	212481	NA	NA	0.0017	0.9355	0.0809
cg26423542	5	115835345	SEMA6A	sema domain, transmembrane domain (TM), and cytoplasmic domain, (semaphorin) 6A	0.0017	29.7745	0.0887
cg27228413	15	88918514	NA	NA	0.0017	-5.8444	0.0741
cg27230999	11	114466865	NXPE4	neurexophilin and PC-esterase domain family, member 4	0.0017	-13.1789	0.0801
cg27312979	10	97094453	SORBS1	sorbin and SH3 domain containing 1	0.0017	-6.1847	0.1311
cg00024812	2	9564248	NA	NA	0.0018	-49.3594	0.0724
cg00255142	6	31830812	NEU1	sialidase 1 (lysosomal sialidase)	0.0018	41.816	0.07
cg00271311	11	58389290	NA	NA	0.0018	7.5539	0.1032
cg00924855	22	41458255	NA	NA	0.0018	-12.8667	0.0733
cg01183669	1	113162291	NA	NA	0.0018	-63.9368	0.062
cg01342792	1	212797322	FAM71A	family with sequence similarity 71, member A	0.0018	25.154	0.0697
cg01864836	14	55583639	NA	NA	0.0018	-10.9386	0.1037
cg02715200	19	12574841	ZNF709	zinc finger protein 709	0.0018	46.6532	0.0686
cg02966236	2	85262076	KCMF1	potassium channel modulatory factor 1	0.0018	38.7576	0.0659
cg03238019	10	48965159	NA	NA	0.0018	-4.9613	0.0701
cg03345805	2	191208171	INPP1	inositol polyphosphate-1-phosphatase	0.0018	-31.1297	0.1385
cg03719947	19	45851959	KLC3	kinesin light chain 3	0.0018	-14.083	0.0911
cg03762572	1	7692325	CAMTA1	calmodulin binding transcription activator 1	0.0018	14.6661	0.118
cg03925149	4	96761135	PDHA2	pyruvate dehydrogenase (lipoamide) alpha 2	0.0018	-15.1982	0.092
cg05117638	6	113952661	NA	NA	0.0018	-11.2486	0.1486
cg05368731	17	41323189	NBR1	neighbor of BRCA1 gene 1	0.0018	-10.2521	0.0894
cg05387565	15	93128729	NA	NA	0.0018	-12.5155	0.2099
cg05715532	2	219923682	IHH	indian hedgehog	0.0018	8.7079	0.157
cg06081722	16	74455562	CLEC18B	C-type lectin domain family 18, member B	0.0018	28.3093	0.0843
cg06117243	2	95536341	TEKT4	tektin 4	0.0018	6.6382	0.0953
cg06555468	7	2094790	MAD1L1	MAD1 mitotic arrest deficient-like 1 (yeast)	0.0018	10.9538	0.1728
cg06707970	20	59962861	CDH4	cadherin 4, type 1, R-cadherin (retinal)	0.0018	6.877	0.092
cg06951664	16	85966425	NA	NA	0.0018	39.5547	0.0679
cg07322750	4	185939458	HELT	helt bHLH transcription factor	0.0018	13.9948	0.0739
cg07593205	10	133775416	NA	NA	0.0018	-17.1222	0.091
cg07689503	2	74426200	MTHFD2	methylenetetrahydrofolate dehydrogenase (NADP+ dependent) 2, methenyltetrahydrofolate cyclohydrolase	0.0018	-49.0225	0.0729
cg07761822	4	26323722	RBPJ	recombination signal binding protein for immunoglobulin kappa J region	0.0018	7.6321	0.0641
cg07942847	14	23420757	HAUS4	HAUS augmin-like complex, subunit 4	0.0018	34.3862	0.0695
cg07949028	10	118433149	HSPA12A	heat shock 70kDa protein 12A	0.0018	-27.647	0.073
cg08221830	5	27472520	NA	NA	0.0018	-10.9341	0.091
cg08472559	10	127585083	FANK1	fibronectin type III and ankyrin repeat domains 1	0.0018	-5.5243	0.0729
cg09841001	17	79455736	NA	NA	0.0018	-3.2558	0.1019
cg10397932	1	2166155	SKI	v-ski avian sarcoma viral oncogene homolog	0.0018	-12.8235	0.2085
cg10861599	1	173176523	TNFSF4	tumor necrosis factor (ligand) superfamily, member 4	0.0018	24.5584	0.1387
cg11101316	6	83668780	UBE3D	ubiquitin protein ligase E3D	0.0018	-17.3701	0.0801
cg11227944	2	201828280	ORC2	origin recognition complex, subunit 2	0.0018	-58.1602	0.0659
cg12093241	6	157465138	ARID1B	AT rich interactive domain 1B (SWI1-like)	0.0018	-9.6218	0.1041
cg12505146	17	72322388	KIF19	kinesin family member 19	0.0018	-52.5849	0.0652
cg13436725	8	88241337	CNBD1	cyclic nucleotide binding domain containing 1	0.0018	-14.0171	0.0891
cg14602839	17	63060161	NA	NA	0.0018	42.6801	0.0674
cg14695840	9	71737258	TJP2	tight junction protein 2	0.0018	-33.2897	0.1098
cg14912575	14	70038236	CCDC177	coiled-coil domain containing 177	0.0018	-6.1296	0.1021
cg14931118	2	213228956	ERBB4	v-erb-b2 avian erythroblastic leukemia viral oncogene homolog 4	0.0018	-6.6193	0.0714
cg15283164	15	70349954	TLE3	transducin-like enhancer of split 3 (E(sp1) homolog, Drosophila)	0.0018	31.2657	0.0859
cg16292343	8	144545981	ZC3H3	zinc finger CCCH-type containing 3	0.0018	11.4658	0.1332
cg16399625	14	69322188	NA	NA	0.0018	-19.2782	0.0745
cg16401207	10	53182118	PRKG1	protein kinase, cGMP-dependent, type I	0.0018	-12.0133	0.132
cg16524960	16	69141345	HAS3	hyaluronan synthase 3	0.0018	-13.016	0.1268
cg17317962	17	79478839	ACTG1	actin, gamma 1	0.0018	-59.0051	0.0658
cg17928869	17	39822542	NA	NA	0.0018	-22.5857	0.0958
cg18127659	6	170617566	FAM120B	family with sequence similarity 120B	0.0018	16.2766	0.0641
cg18338293	11	66277283	BBS1	Bardet-Biedl syndrome 1	0.0018	-8.2477	0.096
cg18479961	7	150935476	NA	NA	0.0018	7.1221	0.1187
cg18827566	7	74300918	STAG3L2	stromal antigen 3-like 2 (pseudogene)	0.0018	28.9008	0.0674
cg19253850	10	129796229	PTPRE	protein tyrosine phosphatase, receptor type, E	0.0018	-12.8929	0.1466
cg19777771	17	30676863	NA	NA	0.0018	-13.5284	0.0889
cg20243424	6	32059605	TNXB	tenascin XB	0.0018	-8.4569	0.1184
cg20564913	4	1006270	FGFRL1	fibroblast growth factor receptor-like 1	0.0018	-77.6432	0.0747
cg20842677	6	32974643	HLA-DOA	major histocompatibility complex, class II, DO alpha	0.0018	-52.7046	0.064
cg21064939	6	134496060	SGK1	serum/glucocorticoid regulated kinase 1	0.0018	-50.2234	0.0739
cg21192468	9	139092501	LHX3	LIM homeobox 3	0.0018	4.0508	0.0907
cg21827317	3	136751795	NA	NA	0.0018	-2.8068	0.0845
cg21868995	12	110939924	NA	NA	0.0018	-51.4645	0.0688
cg22008551	19	46452989	NOVA2	neuro-oncological ventral antigen 2	0.0018	-9.3885	0.1113
cg22060484	11	64646415	EHD1	EH-domain containing 1	0.0018	-62.9198	0.0681
cg22123464	19	47974901	SLC8A2	solute carrier family 8 (sodium/calcium exchanger), member 2	0.0018	7.7753	0.0925
cg22460206	19	37861707	ZNF527	zinc finger protein 527	0.0018	5.8177	0.0707
cg23655939	3	187454477	BCL6	B-cell CLL/lymphoma 6	0.0018	-16.4963	0.1076
cg24720192	2	38304189	CYP1B1	cytochrome P450, family 1, subfamily B, polypeptide 1	0.0018	-66.1463	0.0663
cg24940601	2	223916952	KCNE4	potassium voltage-gated channel, Isk-related family, member 4	0.0018	-5.3781	0.0796
cg25554917	2	170220129	LRP2	low density lipoprotein receptor-related protein 2	0.0018	13.6527	0.0884
cg26170244	15	65176353	NA	NA	0.0018	-8.0346	0.2472
cg26593432	19	46195600	NA	NA	0.0018	-53.3591	0.0737
cg26804023	16	692027	FAM195A	family with sequence similarity 195, member A	0.0018	-40.7579	0.0816
cg27149937	4	640594	PDE6B	phosphodiesterase 6B, cGMP-specific, rod, beta	0.0018	-4.6896	0.0758
cg00455452	11	94474125	NA	NA	0.0019	24.4784	0.0844
cg00594167	5	131772039	C5orf56	chromosome 5 open reading frame 56	0.0019	-4.572	0.0859
cg00748427	14	54357994	NA	NA	0.0019	-15.2353	0.0788
cg00760872	13	33514837	NA	NA	0.0019	5.4131	0.1049
cg00859655	11	7694524	CYB5R2	cytochrome b5 reductase 2	0.0019	-5.3009	0.0696
cg00948862	14	50087102	NA	NA	0.0019	-50.8996	0.0755
cg00973737	4	100128186	ADH6	alcohol dehydrogenase 6 (class V)	0.0019	-13.1593	0.078
cg01603912	16	88039185	BANP	BTG3 associated nuclear protein	0.0019	6.0762	0.1164
cg01724941	7	132192778	PLXNA4	plexin A4	0.0019	-116.974	0.0738
cg01831107	16	2733060	KCTD5	potassium channel tetramerization domain containing 5	0.0019	-21.9167	0.0654
cg02395326	17	40273239	KAT2A	K(lysine) acetyltransferase 2A	0.0019	-64.5714	0.087
cg02756231	15	31122726	NA	NA	0.0019	17.8542	0.0701
cg03753942	8	61926269	NA	NA	0.0019	-40.3237	0.0781
cg03778669	6	28457246	NA	NA	0.0019	-55.1811	0.0801
cg03901836	2	232456624	C2orf57	chromosome 2 open reading frame 57	0.0019	-19.2157	0.0835
cg04568842	12	6875453	PTMS	parathymosin	0.0019	-25.6789	0.106
cg05415670	16	88168312	NA	NA	0.0019	-41.6118	0.0678
cg05535760	7	792225	HEATR2	HEAT repeat containing 2	0.0019	27.5141	0.0658
cg06035839	1	151119150	SEMA6C	sema domain, transmembrane domain (TM), and cytoplasmic domain, (semaphorin) 6C	0.0019	-31.5317	0.0701
cg06162375	17	34839162	NA	NA	0.0019	-36.2138	0.0819
cg06197751	3	153912866	ARHGEF26	Rho guanine nucleotide exchange factor (GEF) 26	0.0019	-10.9663	0.1105
cg06251181	12	109046825	CORO1C	coronin, actin binding protein, 1C	0.0019	41.5079	0.073
cg06491573	3	126062601	KLF15	Kruppel-like factor 15	0.0019	-7.3558	0.0712
cg06794441	1	67520733	SLC35D1	solute carrier family 35 (UDP-GlcA/UDP-GalNAc transporter), member D1	0.0019	-35.8882	0.0666
cg07146507	15	49328626	SECISBP2L	SECIS binding protein 2-like	0.0019	-18.3698	0.0614
cg07163173	2	67624373	ETAA1	Ewing tumor-associated antigen 1	0.0019	-51.6426	0.0716
cg07897701	7	150549370	AOC1	amine oxidase, copper containing 1	0.0019	-10.1707	0.1921
cg08482080	19	13990960	NANOS3	nanos homolog 3 (Drosophila)	0.0019	-19.5185	0.1001
cg08702011	16	86934677	NA	NA	0.0019	-2.0404	0.0829
cg09076927	6	158094919	ZDHHC14	zinc finger, DHHC-type containing 14	0.0019	-14.1616	0.1897
cg09178844	1	52521668	NA	NA	0.0019	-41.138	0.0765
cg09978735	2	178977081	RBM45	RNA binding motif protein 45	0.0019	-30.503	0.0734
cg12067928	12	121166143	ACADS	acyl-CoA dehydrogenase, C-2 to C-3 short chain	0.0019	63.6417	0.0675
cg12639933	12	57626296	SHMT2	serine hydroxymethyltransferase 2 (mitochondrial)	0.0019	-39.262	0.085
cg12680205	10	80303482	NA	NA	0.0019	-8.7797	0.1384
cg12849787	3	150931810	NA	NA	0.0019	-66.9787	0.0756
cg13349606	18	32720455	MAPRE2	microtubule-associated protein, RP/EB family, member 2	0.0019	-31.8976	0.0934
cg13913149	11	67033676	ADRBK1	adrenergic, beta, receptor kinase 1	0.0019	-39.1086	0.0955
cg14253327	9	103790197	LPPR1	lipid phosphate phosphatase-related protein type 1	0.0019	-4.2993	0.0756
cg14344864	7	101972144	NA	NA	0.0019	13.0733	0.0858
cg14526825	21	46646076	ADARB1	adenosine deaminase, RNA-specific, B1	0.0019	-9.7534	0.0968
cg14659930	3	114128301	ZBTB20	zinc finger and BTB domain containing 20	0.0019	5.0332	0.0863
cg14711869	4	2716524	FAM193A	family with sequence similarity 193, member A	0.0019	-11.5192	0.0976
cg15056966	3	120003702	NA	NA	0.0019	-4.1695	0.0939
cg15895132	1	12688622	NA	NA	0.0019	-11.7099	0.123
cg15930380	1	67399983	MIER1	mesoderm induction early response 1, transcriptional regulator	0.0019	4.4444	0.0825
cg15934090	1	100435551	SLC35A3	solute carrier family 35 (UDP-N-acetylglucosamine (UDP-GlcNAc) transporter), member A3	0.0019	-10.0959	0.0667
cg16032384	1	17766173	RCC2	regulator of chromosome condensation 2	0.0019	56.3605	0.0658
cg16248435	6	15358299	JARID2	jumonji, AT rich interactive domain 2	0.0019	8.0531	0.1023
cg16348715	10	26763087	APBB1IP	amyloid beta (A4) precursor protein-binding, family B, member 1 interacting protein	0.0019	5.544	0.0677
cg16404364	7	1006746	COX19	cytochrome c oxidase assembly homolog 19 (S. cerevisiae)	0.0019	-21.5781	0.0667
cg17028814	1	161206502	NR1I3	nuclear receptor subfamily 1, group I, member 3	0.0019	-10.8735	0.1609
cg17633015	7	2020501	MAD1L1	MAD1 mitotic arrest deficient-like 1 (yeast)	0.0019	-34.9871	0.2003
cg17970078	21	46086578	NA	NA	0.0019	-29.3727	0.0724
cg19140560	17	39968871	NA	NA	0.0019	-44.3091	0.0836
cg19242984	7	144081684	NA	NA	0.0019	-16.18	0.0841
cg19532402	13	25801935	NA	NA	0.0019	-14.6202	0.0877
cg20637081	11	131920673	NTM	neurotrimin	0.0019	-6.2879	0.085
cg20905460	7	1018498	NA	NA	0.0019	-13.2152	0.1149
cg21216933	8	6473595	MCPH1	microcephalin 1	0.0019	47.819	0.0658
cg21508541	2	64881291	SERTAD2	SERTA domain containing 2	0.0019	-51.8428	0.0696
cg21740264	3	25705004	TOP2B	topoisomerase (DNA) II beta 180kDa	0.0019	63.5733	0.0657
cg22486630	19	11471954	LPPR2	lipid phosphate phosphatase-related protein type 2	0.0019	-53.6792	0.067
cg23477168	2	192750645	NA	NA	0.0019	-44.542	0.0768
cg23492399	5	102201601	PAM	peptidylglycine alpha-amidating monooxygenase	0.0019	5.4398	0.0831
cg24085522	18	11849055	GNAL	guanine nucleotide binding protein (G protein), alpha activating activity polypeptide, olfactory type	0.0019	46.1736	0.0728
cg24243879	10	76614628	KAT6B	K(lysine) acetyltransferase 6B	0.0019	8.0906	0.2286
cg24357770	8	7868012	NA	NA	0.0019	-45.7658	0.0647
cg24395128	17	57184525	TRIM37	tripartite motif containing 37	0.0019	-54.6648	0.0686
cg24403644	20	42574624	TOX2	TOX high mobility group box family member 2	0.0019	12.454	0.2358
cg24580252	15	35384654	NA	NA	0.0019	41.7824	0.0697
cg24797431	8	42553592	CHRNB3	cholinergic receptor, nicotinic, beta 3 (neuronal)	0.0019	-6.0514	0.0987
cg24818699	13	43355514	FAM216B	family with sequence similarity 216, member B	0.0019	18.1224	0.1271
cg26738606	15	40698392	IVD	isovaleryl-CoA dehydrogenase	0.0019	-61.3469	0.067
cg00960906	5	31769846	NA	NA	0.002	-9.9921	0.0827
cg00980410	17	35969926	SYNRG	synergin, gamma	0.002	6.3147	0.0708
cg01334504	21	44513500	U2AF1	U2 small nuclear RNA auxiliary factor 1	0.002	-2.2705	0.0731
cg01336390	6	29895059	NA	NA	0.002	2.6841	0.0846
cg01574297	6	118647446	NA	NA	0.002	-11.5478	0.0832
cg01663295	11	65837194	PACS1	phosphofurin acidic cluster sorting protein 1	0.002	-30.0294	0.0785
cg02264238	3	51426377	MANF	mesencephalic astrocyte-derived neurotrophic factor	0.002	20.1109	0.0738
cg02906557	6	87380615	NA	NA	0.002	-12.0264	0.0844
cg03100044	7	29519450	CHN2	chimerin 2	0.002	-13.1703	0.0707
cg03128163	10	131686154	EBF3	early B-cell factor 3	0.002	-13.3967	0.1044
cg03325667	10	43447292	NA	NA	0.002	4.9991	0.0755
cg03462171	16	1664488	CRAMP1L	Crm, cramped-like (Drosophila)	0.002	-6.2475	0.0828
cg03585611	19	7675609	CAMSAP3	calmodulin regulated spectrin-associated protein family, member 3	0.002	-9.2805	0.149
cg04350355	22	36962768	CACNG2	calcium channel, voltage-dependent, gamma subunit 2	0.002	-14.9174	0.0877
cg05485379	3	197121410	NA	NA	0.002	-73.2897	0.0771
cg05705094	22	39930804	NA	NA	0.002	-42.0968	0.0811
cg06028048	5	175815674	NA	NA	0.002	-54.5027	0.0665
cg06219806	11	62308810	AHNAK	AHNAK nucleoprotein	0.002	-11.0685	0.1771
cg06567596	7	97832830	LMTK2	lemur tyrosine kinase 2	0.002	-21.1664	0.107
cg07317616	17	80725061	TBCD	tubulin folding cofactor D	0.002	49.6601	0.0903
cg07454355	17	58681179	PPM1D	protein phosphatase, Mg2+/Mn2+ dependent, 1D	0.002	33.6449	0.0644
cg07637516	10	111974273	MXI1	MAX interactor 1, dimerization protein	0.002	-15.4785	0.1322
cg07907517	6	31145541	PSORS1C3	psoriasis susceptibility 1 candidate 3 (non-protein coding)	0.002	-22.8432	0.092
cg07916323	19	13048623	CALR	calreticulin	0.002	-27.847	0.0636
cg08112356	12	8187244	FOXJ2	forkhead box J2	0.002	24.691	0.0799
cg09101941	5	133775258	NA	NA	0.002	-9.0284	0.3643
cg10160612	16	30751899	NA	NA	0.002	-11.2096	0.1712
cg10749912	10	99531934	SFRP5	secreted frizzled-related protein 5	0.002	-18.5713	0.0728
cg13225819	2	61921978	NA	NA	0.002	-43.4218	0.0807
cg13518121	11	12434385	PARVA	parvin, alpha	0.002	-57.2415	0.0665
cg13520315	14	24740853	RABGGTA	Rab geranylgeranyltransferase, alpha subunit	0.002	-63.6556	0.0614
cg15716373	22	36655542	APOL1	apolipoprotein L, 1	0.002	7.5318	0.1187
cg16186131	5	172030484	NA	NA	0.002	-12.1318	0.078
cg16733714	1	54318953	YIPF1	Yip1 domain family, member 1	0.002	-31.4277	0.0624
cg17003736	3	147111308	ZIC4	Zic family member 4	0.002	12.4981	0.1568
cg17404403	4	110737017	GAR1	GAR1 ribonucleoprotein	0.002	-22.6878	0.0751
cg17515793	6	28551310	SCAND3	SCAN domain containing 3	0.002	-17.6799	0.0878
cg17873612	1	23279531	NA	NA	0.002	-6.3432	0.0798
cg17978103	20	56272305	PMEPA1	prostate transmembrane protein, androgen induced 1	0.002	-29.3467	0.0829
cg18224556	11	65101075	DPF2	D4, zinc and double PHD fingers family 2	0.002	-34.9854	0.082
cg18718343	18	268166	THOC1	THO complex 1	0.002	-76.8044	0.0625
cg18838133	2	131357649	NA	NA	0.002	5.5878	0.0764
cg19500334	1	5896653	NA	NA	0.002	-4.4727	0.0981
cg19564450	2	23023791	NA	NA	0.002	-10.4344	0.0754
cg21931419	14	74893169	SYNDIG1L	synapse differentiation inducing 1-like	0.002	5.3162	0.115
cg22234344	2	191184810	HIBCH	3-hydroxyisobutyryl-CoA hydrolase	0.002	-49.1586	0.0702
cg23300467	14	34180602	NPAS3	neuronal PAS domain protein 3	0.002	-23.7032	0.0803
cg23634829	2	1713388	PXDN	peroxidasin homolog (Drosophila)	0.002	-25.6401	0.0752
cg25320099	18	43547351	EPG5	ectopic P-granules autophagy protein 5 homolog (C. elegans)	0.002	53.7156	0.0622
cg25987408	5	154318104	GEMIN5	gem (nuclear organelle) associated protein 5	0.002	-8.2745	0.0721
cg26812169	19	51601823	CTU1	cytosolic thiouridylase subunit 1	0.002	10.9679	0.0813
cg26904914	5	39425374	DAB2	Dab, mitogen-responsive phosphoprotein, homolog 2 (Drosophila)	0.002	-38.6492	0.0647
cg27078927	16	88964528	CBFA2T3	core-binding factor, runt domain, alpha subunit 2; translocated to, 3	0.002	-21.269	0.0664
cg27127003	12	3783474	EFCAB4B	EF-hand calcium binding domain 4B	0.002	30.0975	0.0705
cg27367512	5	126405711	C5orf63	chromosome 5 open reading frame 63	0.002	7.1373	0.0679
cg00227355	7	96336147	SHFM1	split hand/foot malformation (ectrodactyly) type 1	0.0021	-18.802	0.0665
cg01912838	3	104222354	NA	NA	0.0021	-15.1936	0.0733
cg02072492	5	95063827	NA	NA	0.0021	20.7022	0.1173
cg02318596	3	88188181	ZNF654	zinc finger protein 654	0.0021	-17.3327	0.0745
cg02512202	16	2653250	LOC652276	potassium channel tetramerization domain containing 5 pseudogene	0.0021	-8.4319	0.0628
cg02665037	12	54362496	HOTAIR	HOX transcript antisense RNA	0.0021	9.743	0.0773
cg03034634	8	11141680	MTMR9	myotubularin related protein 9	0.0021	-19.6971	0.0752
cg03726312	19	18261134	MAST3	microtubule associated serine/threonine kinase 3	0.0021	32.3842	0.0626
cg04264560	16	27125068	NA	NA	0.0021	-13.34	0.1973
cg04339523	6	100016757	CCNC	cyclin C	0.0021	47.7138	0.0738
cg04473654	4	54187654	SCFD2	sec1 family domain containing 2	0.0021	6.0346	0.1077
cg04563718	1	2565777	MMEL1	membrane metallo-endopeptidase-like 1	0.0021	-12.7629	0.1319
cg04910834	8	72761320	NA	NA	0.0021	-42.0584	0.0709
cg05390018	17	17140580	FLCN	folliculin	0.0021	-64.4775	0.069
cg05843430	2	198299934	SF3B1	splicing factor 3b, subunit 1, 155kDa	0.0021	-77.7429	0.0644
cg06164260	3	187454439	BCL6	B-cell CLL/lymphoma 6	0.0021	-14.6448	0.0902
cg07259110	17	62098222	ICAM2	intercellular adhesion molecule 2	0.0021	-11.7215	0.0635
cg07895124	16	57599076	GPR114	G protein-coupled receptor 114	0.0021	-10.124	0.0855
cg08145373	11	2407008	CD81	CD81 molecule	0.0021	-8.1856	0.1911
cg08263226	1	23881409	NA	NA	0.0021	-31.9853	0.0705
cg09436190	3	108837052	MORC1	MORC family CW-type zinc finger 1	0.0021	-59.0437	0.075
cg09844573	20	62199190	HELZ2	helicase with zinc finger 2, transcriptional coactivator	0.0021	-24.8634	0.0836
cg10301258	16	1126554	SSTR5-AS1	SSTR5 antisense RNA 1	0.0021	4.4605	0.0802
cg10448329	10	1577404	ADARB2	adenosine deaminase, RNA-specific, B2 (non-functional)	0.0021	-70.8086	0.0713
cg10683939	16	73178242	NA	NA	0.0021	35.284	0.0675
cg10885417	7	107616950	LAMB1	laminin, beta 1	0.0021	-35.0083	0.0832
cg11877105	18	44038721	RNF165	ring finger protein 165	0.0021	4.4539	0.0772
cg12002882	20	62461365	NA	NA	0.0021	40.8629	0.0942
cg12201043	7	156332978	LINC00244	long intergenic non-protein coding RNA 244	0.0021	-6.0049	0.0776
cg13226290	20	1448595	NSFL1C	NSFL1 (p97) cofactor (p47)	0.0021	8.8684	0.3351
cg14044461	1	60242958	NA	NA	0.0021	-10.4233	0.1427
cg14382249	2	816777	NA	NA	0.0021	-23.3986	0.0707
cg15068552	7	130130203	NA	NA	0.0021	-8.3955	0.1309
cg15105154	4	185395898	IRF2	interferon regulatory factor 2	0.0021	-90.3981	0.0687
cg15219320	5	139090356	NA	NA	0.0021	-49.8579	0.0697
cg15588941	3	48936565	SLC25A20	solute carrier family 25 (carnitine/acylcarnitine translocase), member 20	0.0021	-10.3926	0.1792
cg16134139	7	20042353	NA	NA	0.0021	-36.3869	0.0718
cg16180920	11	30004666	NA	NA	0.0021	-8.7479	0.0724
cg16690577	4	183721716	TENM3	teneurin transmembrane protein 3	0.0021	-24.0537	0.0723
cg17411190	22	19510877	CLDN5	claudin 5	0.0021	-19.814	0.0861
cg17896897	1	155005957	NA	NA	0.0021	-16.1376	0.0846
cg17938489	1	223290364	TLR5	toll-like receptor 5	0.0021	-10.1594	0.0985
cg18217632	12	3602937	PRMT8	protein arginine methyltransferase 8	0.0021	25.4925	0.1039
cg18451588	7	29606289	PRR15	proline rich 15	0.0021	4.5115	0.0974
cg18521362	2	62390918	NA	NA	0.0021	16.5772	0.0615
cg19635695	10	95372445	PDE6C	phosphodiesterase 6C, cGMP-specific, cone, alpha prime	0.0021	-10.8465	0.1498
cg19963313	8	59571604	NSMAF	neutral sphingomyelinase (N-SMase) activation associated factor	0.0021	23.771	0.0903
cg20642765	12	6861825	MLF2	myeloid leukemia factor 2	0.0021	-23.1652	0.0746
cg20820622	15	70354647	TLE3	transducin-like enhancer of split 3 (E(sp1) homolog, Drosophila)	0.0021	-13.2256	0.1909
cg20954870	5	173070254	NA	NA	0.0021	-9.8484	0.5008
cg21163444	12	54765670	ZNF385A	zinc finger protein 385A	0.0021	-16.0869	0.4952
cg21542574	22	46726517	GTSE1	G-2 and S-phase expressed 1	0.0021	18.2146	0.0674
cg23002097	19	58898625	RPS5	ribosomal protein S5	0.0021	-11.2317	0.07
cg23156804	2	132301180	NA	NA	0.0021	-55.4724	0.0722
cg23791764	18	32556832	MAPRE2	microtubule-associated protein, RP/EB family, member 2	0.0021	53.2141	0.077
cg24446166	19	41870834	NA	NA	0.0021	7.1828	0.0663
cg24467337	20	31262314	C20orf203	chromosome 20 open reading frame 203	0.0021	-11.6681	0.0732
cg25125450	22	32601274	RFPL2	ret finger protein-like 2	0.0021	-2.8583	0.0769
cg25161889	12	56508929	RPL41	ribosomal protein L41	0.0021	-7.1067	0.0952
cg26072437	4	170581380	CLCN3	chloride channel, voltage-sensitive 3	0.0021	6.9316	0.0922
cg26600802	10	115939115	TDRD1	tudor domain containing 1	0.0021	-12.0859	0.0675
cg26640901	10	104536035	WBP1L	WW domain binding protein 1-like	0.0021	11.5147	0.1404
cg26691430	6	85995946	NA	NA	0.0021	-28.5487	0.0692
cg26818489	11	119380820	NA	NA	0.0021	-9.6444	0.0755
cg27143868	6	26156482	HIST1H1E	histone cluster 1, H1e	0.0021	50.4492	0.0695
cg27657439	13	110777186	NA	NA	0.0021	-7.4971	0.0861
cg00047753	17	8244936	ODF4	outer dense fiber of sperm tails 4	0.0022	21.6991	0.0699
cg00049102	13	72420299	DACH1	dachshund family transcription factor 1	0.0022	-3.2767	0.0838
cg00201257	12	57390405	GPR182	G protein-coupled receptor 182	0.0022	40.8016	0.0646
cg00554437	4	2304832	ZFYVE28	zinc finger, FYVE domain containing 28	0.0022	-20.6539	0.0709
cg00934997	14	73957439	NA	NA	0.0022	-12.123	0.0781
cg00981877	20	50366841	ATP9A	ATPase, class II, type 9A	0.0022	-9.1504	0.0823
cg01029247	3	11684498	VGLL4	vestigial-like family member 4	0.0022	56.4606	0.0702
cg01687558	7	5647786	NA	NA	0.0022	44.8332	0.0589
cg01889897	14	104387210	C14orf2	chromosome 14 open reading frame 2	0.0022	-39.0107	0.059
cg02301724	6	30068934	NA	NA	0.0022	-24.1924	0.1043
cg02349866	15	90391877	AP3S2	adaptor-related protein complex 3, sigma 2 subunit	0.0022	-9.1706	0.0895
cg02412399	5	88307760	NA	NA	0.0022	-10.4379	0.153
cg02485236	16	67067224	CBFB	core-binding factor, beta subunit	0.0022	34.2443	0.0743
cg02538046	6	33284347	ZBTB22	zinc finger and BTB domain containing 22	0.0022	-24.0383	0.0735
cg03626672	2	237478664	ACKR3	atypical chemokine receptor 3	0.0022	3.5501	0.0774
cg03653317	1	118165598	FAM46C	family with sequence similarity 46, member C	0.0022	20.7294	0.0832
cg04460557	22	18042646	SLC25A18	solute carrier family 25 (glutamate carrier), member 18	0.0022	-11.2083	0.1375
cg04920869	1	12336515	VPS13D	vacuolar protein sorting 13 homolog D (S. cerevisiae)	0.0022	-5.3052	0.0645
cg05039065	2	48009698	MSH6	mutS homolog 6	0.0022	-29.109	0.0687
cg05784847	15	31381816	TRPM1	transient receptor potential cation channel, subfamily M, member 1	0.0022	-33.5025	0.0803
cg07307142	16	82071433	HSD17B2	hydroxysteroid (17-beta) dehydrogenase 2	0.0022	2.3291	0.0842
cg07640666	2	209101221	IDH1	isocitrate dehydrogenase 1 (NADP+), soluble	0.0022	22.9275	0.0764
cg07896099	10	577571	DIP2C	DIP2 disco-interacting protein 2 homolog C (Drosophila)	0.0022	27.9399	0.0606
cg08211199	19	55458886	NLRP7	NLR family, pyrin domain containing 7	0.0022	-12.42	0.0732
cg08644340	5	72585503	NA	NA	0.0022	-28.71	0.0597
cg09041183	13	114270794	TFDP1	transcription factor Dp-1	0.0022	8.2122	0.2094
cg10249221	3	128964838	NA	NA	0.0022	-58.2164	0.0582
cg10327067	8	37549202	NA	NA	0.0022	8.1896	0.0973
cg10442572	16	4675384	MGRN1	mahogunin ring finger 1, E3 ubiquitin protein ligase	0.0022	-34.3664	0.082
cg10774282	1	53608280	SLC1A7	solute carrier family 1 (glutamate transporter), member 7	0.0022	31.2446	0.079
cg11287987	17	41837048	SOST	sclerostin	0.0022	-11.5151	0.188
cg11667301	2	203141235	NA	NA	0.0022	-10.8511	0.1037
cg11739480	12	51632323	DAZAP2	DAZ associated protein 2	0.0022	-33.6611	0.0834
cg12312205	18	3594173	NA	NA	0.0022	-58.4731	0.063
cg13085553	12	133248929	POLE	polymerase (DNA directed), epsilon, catalytic subunit	0.0022	-8.9465	0.2831
cg13613146	16	29625989	SLC7A5P1	solute carrier family 7 (amino acid transporter light chain, L system), member 5 pseudogene 1	0.0022	14.4454	0.1288
cg13681655	2	20413180	SDC1	syndecan 1	0.0022	-10.8365	0.1121
cg13868106	6	41342944	NA	NA	0.0022	52.5812	0.0701
cg14331899	11	61125360	CYB561A3	cytochrome b561 family, member A3	0.0022	-29.3421	0.1213
cg14623715	6	136174534	PDE7B	phosphodiesterase 7B	0.0022	5.6749	0.0978
cg14801238	6	31275664	NA	NA	0.0022	4.7178	0.0892
cg15198788	1	31888341	SERINC2	serine incorporator 2	0.0022	19.1227	0.0724
cg15548046	1	160039969	KCNJ10	potassium inwardly-rectifying channel, subfamily J, member 10	0.0022	-19.8477	0.1008
cg15678142	1	167411538	CD247	CD247 molecule	0.0022	-40.4302	0.0666
cg17002328	14	91751773	CCDC88C	coiled-coil domain containing 88C	0.0022	8.6534	0.2491
cg17081261	3	75833811	ZNF717	zinc finger protein 717	0.0022	10.3234	0.076
cg17620300	6	6058563	NA	NA	0.0022	-7.4796	0.0716
cg17753169	8	41523177	ANK1	ankyrin 1, erythrocytic	0.0022	-15.2754	0.0837
cg17869799	1	1197095	UBE2J2	ubiquitin-conjugating enzyme E2, J2	0.0022	-6.8077	0.0598
cg17933764	17	27069671	NA	NA	0.0022	-26.5907	0.2049
cg18611122	1	150947896	CERS2	ceramide synthase 2	0.0022	-9.1157	0.074
cg18849213	12	132401816	ULK1	unc-51 like autophagy activating kinase 1	0.0022	-5.6042	0.0743
cg19759002	22	31795357	DRG1	developmentally regulated GTP binding protein 1	0.0022	72.272	0.0686
cg19824242	2	105273432	NA	NA	0.0022	8.403	0.0874
cg19851563	19	2546844	GNG7	guanine nucleotide binding protein (G protein), gamma 7	0.0022	2.7944	0.0887
cg19872068	17	44250734	KANSL1	KAT8 regulatory NSL complex subunit 1	0.0022	10.7769	0.0865
cg19939130	1	158978468	IFI16	interferon, gamma-inducible protein 16	0.0022	-9.1774	0.1143
cg20097929	10	83464779	NA	NA	0.0022	-39.1319	0.0666
cg20618433	19	11266919	SPC24	SPC24, NDC80 kinetochore complex component	0.0022	-8.0134	0.0905
cg21066636	17	4675292	TM4SF5	transmembrane 4 L six family member 5	0.0022	-9.5251	0.1545
cg21108553	6	28357838	ZSCAN12	zinc finger and SCAN domain containing 12	0.0022	-64.1032	0.0725
cg21547649	2	9142741	MBOAT2	membrane bound O-acyltransferase domain containing 2	0.0022	13.6736	0.5648
cg21727117	19	2269525	OAZ1	ornithine decarboxylase antizyme 1	0.0022	-28.396	0.0709
cg21958090	11	112752496	NA	NA	0.0022	8.4195	0.0867
cg22408108	7	3215287	NA	NA	0.0022	-10.561	0.2032
cg22409100	2	40658918	SLC8A1	solute carrier family 8 (sodium/calcium exchanger), member 1	0.0022	-15.1192	0.6789
cg22980483	2	80023725	CTNNA2	catenin (cadherin-associated protein), alpha 2	0.0022	-7.5137	0.0749
cg24148025	15	52264263	LEO1	Leo1, Paf1/RNA polymerase II complex component, homolog (S. cerevisiae)	0.0022	-46.1343	0.0604
cg24353236	11	47270908	NA	NA	0.0022	-50.3522	0.0639
cg24616296	11	92597242	FAT3	FAT atypical cadherin 3	0.0022	-15.3719	0.0698
cg24683623	4	123747447	FGF2	fibroblast growth factor 2 (basic)	0.0022	9.7684	0.0705
cg25058398	2	201845361	FAM126B	family with sequence similarity 126, member B	0.0022	24.1608	0.0711
cg25120444	7	93465588	NA	NA	0.0022	-8.6249	0.087
cg25198113	1	5743886	NA	NA	0.0022	11.4821	0.1324
cg25218453	6	28603027	NA	NA	0.0022	-31.295	0.0828
cg25892041	4	115544155	UGT8	UDP glycosyltransferase 8	0.0022	-20.0362	0.0755
cg26826927	7	107103667	COG5	component of oligomeric golgi complex 5	0.0022	8.1833	0.1064
cg26844954	6	26867420	GUSBP2	glucuronidase, beta pseudogene 2	0.0022	-42.7359	0.0683
cg27612389	2	3281426	TSSC1	tumor suppressing subtransferable candidate 1	0.0022	24.5896	0.0682
cg01032398	19	45408121	APOE	apolipoprotein E	0.0023	-11.6889	0.0712
cg01650904	20	37354889	SLC32A1	solute carrier family 32 (GABA vesicular transporter), member 1	0.0023	14.2716	0.1041
cg01673669	15	60298900	NA	NA	0.0023	-15.9291	0.0782
cg01691987	17	7789028	CHD3	chromodomain helicase DNA binding protein 3	0.0023	-7.1254	0.0813
cg02056751	11	2320647	C11orf21	chromosome 11 open reading frame 21	0.0023	10.1805	0.0848
cg02257300	19	45873380	ERCC2	excision repair cross-complementation group 2	0.0023	-68.6589	0.0659
cg03007010	19	36266840	ARHGAP33	Rho GTPase activating protein 33	0.0023	-38.8131	0.0717
cg03165002	21	47803078	PCNT	pericentrin	0.0023	3.2121	0.0732
cg03169508	6	28557901	NA	NA	0.0023	9.2086	0.1252
cg03335886	13	20797410	GJB6	gap junction protein, beta 6, 30kDa	0.0023	-9.3563	0.0884
cg03713666	10	134583530	INPP5A	inositol polyphosphate-5-phosphatase, 40kDa	0.0023	45.2707	0.0715
cg03767310	4	163085348	FSTL5	follistatin-like 5	0.0023	32.5966	0.0811
cg03850986	10	116408382	ABLIM1	actin binding LIM protein 1	0.0023	-3.5869	0.1163
cg04011474	2	28904455	NA	NA	0.0023	-7.0503	0.129
cg04218592	16	11890465	NA	NA	0.0023	-32.3356	0.0669
cg04533633	5	85913706	COX7C	cytochrome c oxidase subunit VIIc	0.0023	-53.7526	0.0646
cg04610187	17	76360794	NA	NA	0.0023	-5.899	0.103
cg04843137	16	77760029	NUDT7	nudix (nucleoside diphosphate linked moiety X)-type motif 7	0.0023	-14.0968	0.075
cg04863850	17	57970363	NA	NA	0.0023	-36.493	0.0664
cg05303842	3	48673523	SLC26A6	solute carrier family 26 (anion exchanger), member 6	0.0023	15.2419	0.0623
cg05306040	4	78979207	FRAS1	Fraser syndrome 1	0.0023	-51.4542	0.0645
cg05718253	19	11347359	NA	NA	0.0023	-13.4001	0.1254
cg06187500	17	1205977	NA	NA	0.0023	-31.8577	0.0632
cg07333191	4	13526769	NA	NA	0.0023	8.8063	0.2508
cg08067268	2	26466485	NA	NA	0.0023	-3.7424	0.0765
cg08110693	6	36407533	PXT1	peroxisomal, testis specific 1	0.0023	-7.8388	0.2012
cg09308618	16	28861381	NA	NA	0.0023	34.8215	0.0703
cg10260044	8	70532620	SULF1	sulfatase 1	0.0023	-15.6538	0.0752
cg10501310	1	49224895	NA	NA	0.0023	-60.81	0.0692
cg10759957	7	94294847	PEG10	paternally expressed 10	0.0023	41.8528	0.0732
cg10791023	3	122005090	CASR	calcium-sensing receptor	0.0023	-30.3702	0.0738
cg11214507	1	210419938	NA	NA	0.0023	13.5815	0.1057
cg11474075	14	20773935	TTC5	tetratricopeptide repeat domain 5	0.0023	-53.028	0.0647
cg11672447	18	72921434	NA	NA	0.0023	-65.8785	0.0664
cg11759477	4	190861959	FRG1	FSHD region gene 1	0.0023	-6.3161	0.0777
cg12054453	17	57915717	VMP1	vacuole membrane protein 1	0.0023	-4.3387	0.1133
cg13226430	17	7761310	NA	NA	0.0023	-90.5795	0.076
cg13777668	14	69351311	ACTN1	actinin, alpha 1	0.0023	-30.2483	0.0806
cg13832290	9	35649906	SIT1	signaling threshold regulating transmembrane adaptor 1	0.0023	-13.1525	0.2792
cg13990351	7	64349133	NA	NA	0.0023	-57.4813	0.082
cg14380013	12	121146751	UNC119B	unc-119 homolog B (C. elegans)	0.0023	-9.4482	0.1107
cg14623518	17	79009114	NA	NA	0.0023	-28.7974	0.0734
cg14948279	4	151000235	DCLK2	doublecortin-like kinase 2	0.0023	-30.0024	0.097
cg15331996	10	73848830	SPOCK2	sparc/osteonectin, cwcv and kazal-like domains proteoglycan (testican) 2	0.0023	-10.1229	0.1398
cg15991207	1	176811645	PAPPA2	pappalysin 2	0.0023	-5.2638	0.0647
cg16215249	1	40974785	EXO5	exonuclease 5	0.0023	-39.5405	0.0621
cg16406960	2	85921252	GNLY	granulysin	0.0023	-5.2113	0.0692
cg16519923	16	30485810	ITGAL	integrin, alpha L (antigen CD11A (p180), lymphocyte function-associated antigen 1; alpha polypeptide)	0.0023	-10.453	0.2847
cg16601385	19	858846	CFD	complement factor D (adipsin)	0.0023	-6.8977	0.0874
cg17693420	7	99157059	ZNF655	zinc finger protein 655	0.0023	-16.9477	0.0798
cg18100887	17	34611341	NA	NA	0.0023	-3.6395	0.0676
cg18618815	17	48275324	COL1A1	collagen, type I, alpha 1	0.0023	-7.8781	0.2502
cg18808261	3	18464935	SATB1	SATB homeobox 1	0.0023	6.5269	0.0984
cg18958202	2	24240178	MFSD2B	major facilitator superfamily domain containing 2B	0.0023	-30.8404	0.0701
cg18976893	8	27168292	NA	NA	0.0023	-126.372	0.0817
cg19140262	6	99380488	FBXL4	F-box and leucine-rich repeat protein 4	0.0023	8.4873	0.2859
cg19275653	2	175532338	WIPF1	WAS/WASL interacting protein family, member 1	0.0023	10.1668	0.2813
cg19327049	12	133306772	ANKLE2	ankyrin repeat and LEM domain containing 2	0.0023	87.0484	0.0585
cg19832331	13	98870144	FARP1	FERM, RhoGEF (ARHGEF) and pleckstrin domain protein 1 (chondrocyte-derived)	0.0023	-24.5243	0.0681
cg20805367	17	6918952	C17orf49	chromosome 17 open reading frame 49	0.0023	-9.3765	0.0848
cg20916068	15	75614965	NA	NA	0.0023	21.4522	0.0658
cg21705600	22	50062693	NA	NA	0.0023	31.8292	0.0652
cg22032521	11	125757328	HYLS1	hydrolethalus syndrome 1	0.0023	-16.3173	0.0889
cg22810725	11	15849475	NA	NA	0.0023	24.5659	0.0686
cg23897913	11	17743667	MYOD1	myogenic differentiation 1	0.0023	12.7286	0.1071
cg24140687	15	38365373	NA	NA	0.0023	-17.1215	0.1019
cg24517066	17	48555514	RSAD1	radical S-adenosyl methionine domain containing 1	0.0023	35.4846	0.0664
cg24599270	4	3409017	RGS12	regulator of G-protein signaling 12	0.0023	25.2756	0.0633
cg24797187	2	100175768	AFF3	AF4/FMR2 family, member 3	0.0023	-47.9008	0.0781
cg24877963	6	31239266	HLA-C	major histocompatibility complex, class I, C	0.0023	62.1664	0.0788
cg24899451	6	31852522	EHMT2	euchromatic histone-lysine N-methyltransferase 2	0.0023	53.5685	0.0672
cg24922263	8	86093932	E2F5	E2F transcription factor 5, p130-binding	0.0023	-9.1108	0.0678
cg25133887	1	156266750	C1orf85	chromosome 1 open reading frame 85	0.0023	-11.0617	0.1287
cg25265126	2	113891507	IL1RN	interleukin 1 receptor antagonist	0.0023	12.4217	0.1549
cg25375297	6	133783563	EYA4	eyes absent homolog 4 (Drosophila)	0.0023	-33.6421	0.0662
cg25867694	22	31503597	SELM	selenoprotein M	0.0023	-71.0829	0.0597
cg26057971	1	62898351	NA	NA	0.0023	-38.4463	0.0646
cg26619740	16	971556	LMF1	lipase maturation factor 1	0.0023	40.7313	0.0655
cg26772766	17	1928182	RTN4RL1	reticulon 4 receptor-like 1	0.0023	-16.1866	0.077
cg27193704	6	33589172	ITPR3	inositol 1,4,5-trisphosphate receptor, type 3	0.0023	-87.4518	0.066
cg27337902	2	175581955	NA	NA	0.0023	-6.8153	0.1501
cg00495415	12	53773795	SP1	Sp1 transcription factor	0.0024	-55.4003	0.0807
cg00589283	16	46724037	NA	NA	0.0024	-44.7745	0.066
cg00660140	2	128166045	NA	NA	0.0024	-21.6991	0.1373
cg00671534	13	27316496	NA	NA	0.0024	11.4146	0.0656
cg00929860	10	73846448	SPOCK2	sparc/osteonectin, cwcv and kazal-like domains proteoglycan (testican) 2	0.0024	-15.0808	0.1134
cg01805732	2	1748970	PXDN	peroxidasin homolog (Drosophila)	0.0024	-5.5916	0.0677
cg01972879	7	30720901	CRHR2	corticotropin releasing hormone receptor 2	0.0024	7.5725	0.0783
cg02366961	11	19095211	NA	NA	0.0024	-14.2767	0.0653
cg02667577	7	5270567	WIPI2	WD repeat domain, phosphoinositide interacting 2	0.0024	13.2898	0.177
cg02890030	14	102414739	NA	NA	0.0024	-35.1259	0.087
cg03942922	6	41064480	NFYA	nuclear transcription factor Y, alpha	0.0024	64.1953	0.0601
cg04091209	15	75744113	SIN3A	SIN3 transcription regulator family member A	0.0024	-36.9094	0.07
cg04285194	2	187867339	NA	NA	0.0024	-12.1162	0.0754
cg04392578	14	33668261	NPAS3	neuronal PAS domain protein 3	0.0024	-10.1729	0.1206
cg04419754	22	20044371	TANGO2	transport and golgi organization 2 homolog (Drosophila)	0.0024	63.2474	0.0656
cg04498433	3	40351158	EIF1B	eukaryotic translation initiation factor 1B	0.0024	-54.9809	0.0616
cg04522045	2	172958324	NA	NA	0.0024	9.7495	0.0907
cg05756685	1	12571625	VPS13D	vacuolar protein sorting 13 homolog D (S. cerevisiae)	0.0024	10.6485	0.1704
cg05913514	16	3014183	KREMEN2	kringle containing transmembrane protein 2	0.0024	-24.5198	0.077
cg06055014	4	7070796	GRPEL1	GrpE-like 1, mitochondrial (E. coli)	0.0024	15.0896	0.1079
cg06074774	11	126138802	NA	NA	0.0024	-92.8361	0.068
cg06114471	16	30597305	ZNF785	zinc finger protein 785	0.0024	-23.522	0.0836
cg07124183	5	141743488	NA	NA	0.0024	2.3842	0.0826
cg07485720	14	102094825	NA	NA	0.0024	21.3644	0.061
cg07518035	19	54693944	NA	NA	0.0024	73.2963	0.0718
cg07741016	5	140105772	VTRNA1-3	vault RNA 1-3	0.0024	-13.9123	0.0932
cg08035323	2	9843525	NA	NA	0.0024	-5.352	0.125
cg08373904	11	1543275	MOB2	MOB kinase activator 2	0.0024	-14.4261	0.1716
cg09316772	7	12709035	NA	NA	0.0024	-5.288	0.0634
cg09801491	14	105608567	JAG2	jagged 2	0.0024	-20.4306	0.0689
cg09804964	16	1307050	TPSD1	tryptase delta 1	0.0024	-41.749	0.0773
cg09909115	16	85476590	NA	NA	0.0024	-34.5709	0.0664
cg10107956	1	32685165	TMEM234	transmembrane protein 234	0.0024	-10.1802	0.0658
cg11743470	5	74327277	GCNT4	glucosaminyl (N-acetyl) transferase 4, core 2	0.0024	34.851	0.0687
cg12739914	3	195552429	NA	NA	0.0024	-15.1394	0.1086
cg12968077	2	231921504	PSMD1	proteasome (prosome, macropain) 26S subunit, non-ATPase, 1	0.0024	-41.6531	0.0623
cg13671374	6	31106045	NA	NA	0.0024	-10.9052	0.0789
cg13705707	7	106685427	PRKAR2B	protein kinase, cAMP-dependent, regulatory, type II, beta	0.0024	-33.3227	0.0642
cg14758072	2	47799268	NA	NA	0.0024	-5.6447	0.0617
cg14865907	19	18682151	UBA52	ubiquitin A-52 residue ribosomal protein fusion product 1	0.0024	-8.8543	0.0741
cg15100112	5	64331517	NA	NA	0.0024	-43.5571	0.0713
cg15443403	3	9404422	THUMPD3	THUMP domain containing 3	0.0024	13.1784	0.0788
cg16050723	14	51135222	SAV1	salvador homolog 1 (Drosophila)	0.0024	-52.6079	0.0794
cg16862319	12	13899195	GRIN2B	glutamate receptor, ionotropic, N-methyl D-aspartate 2B	0.0024	-9.9062	0.0639
cg16905822	10	924646	LARP4B	La ribonucleoprotein domain family, member 4B	0.0024	12.4058	0.1092
cg17221584	15	56033606	PRTG	protogenin	0.0024	2.761	0.0803
cg18086386	5	162516650	NA	NA	0.0024	-9.2781	0.1257
cg18599206	6	29911087	HLA-A	major histocompatibility complex, class I, A	0.0024	2.9788	0.0772
cg18861140	18	3449789	TGIF1	TGFB-induced factor homeobox 1	0.0024	-21.1841	0.0761
cg19699289	2	71132518	VAX2	ventral anterior homeobox 2	0.0024	6.6777	0.102
cg20416222	12	3714598	NA	NA	0.0024	-14.7959	0.179
cg20707921	12	45448215	NA	NA	0.0024	-4.7838	0.0745
cg21100167	21	47295375	PCBP3	poly(rC) binding protein 3	0.0024	-5.1157	0.0852
cg21545859	3	5068037	NA	NA	0.0024	-9.1568	0.1532
cg21574675	19	45656942	NKPD1	NTPase, KAP family P-loop domain containing 1	0.0024	-28.3104	0.083
cg22043634	8	144798336	MAPK15	mitogen-activated protein kinase 15	0.0024	-22.3542	0.0712
cg23751110	4	19197380	NA	NA	0.0024	-10.5764	0.0835
cg24402372	12	52997366	NA	NA	0.0024	9.9778	0.1979
cg25699727	3	182850922	LAMP3	lysosomal-associated membrane protein 3	0.0024	-10.7695	0.144
cg25758952	17	7487593	MPDU1	mannose-P-dolichol utilization defect 1	0.0024	-21.6724	0.0655
cg26221796	19	54980961	CDC42EP5	CDC42 effector protein (Rho GTPase binding) 5	0.0024	2.8128	0.0766
cg26438284	11	2406307	CD81	CD81 molecule	0.0024	-15.8074	0.2175
cg26689780	4	10079554	WDR1	WD repeat domain 1	0.0024	-13.1742	0.2617
cg26878778	6	42858547	C6orf226	chromosome 6 open reading frame 226	0.0024	-83.1465	0.0667
cg27003165	1	162381929	SH2D1B	SH2 domain containing 1B	0.0024	-2.7463	0.0985
cg00145961	15	88576296	NTRK3	neurotrophic tyrosine kinase, receptor, type 3	0.0025	-23.8315	0.0694
cg00327577	16	31214993	PYCARD	PYD and CARD domain containing	0.0025	22.0035	0.0722
cg01113896	10	34836433	PARD3	par-3 family cell polarity regulator	0.0025	12.4911	0.0714
cg01333471	2	27975110	NA	NA	0.0025	-11.6083	0.085
cg01348570	4	68566604	NA	NA	0.0025	-38.1551	0.0714
cg01423843	17	35716178	ACACA	acetyl-CoA carboxylase alpha	0.0025	77.4735	0.0658
cg01454080	17	7382838	ZBTB4	zinc finger and BTB domain containing 4	0.0025	-19.5654	0.0625
cg01498832	17	78682934	RPTOR	regulatory associated protein of MTOR, complex 1	0.0025	-9.712	0.2469
cg01810471	13	114086994	ADPRHL1	ADP-ribosylhydrolase like 1	0.0025	39.7998	0.0621
cg02928840	1	208218075	PLXNA2	plexin A2	0.0025	11.394	0.0874
cg03267220	4	17710911	FAM184B	family with sequence similarity 184, member B	0.0025	-9.0742	0.1183
cg03396664	16	88479546	NA	NA	0.0025	-10.8807	0.1082
cg03940776	6	158490013	SYNJ2	synaptojanin 2	0.0025	-11.5303	0.1164
cg04128746	10	128995134	NA	NA	0.0025	7.7011	0.0917
cg04224025	1	10992454	NA	NA	0.0025	-22.1353	0.0599
cg04657715	3	99904527	TMEM30C	transmembrane protein 30C	0.0025	49.2192	0.0749
cg04700474	6	110841946	NA	NA	0.0025	-8.9039	0.1676
cg04764474	4	186541367	SORBS2	sorbin and SH3 domain containing 2	0.0025	-3.6003	0.0615
cg05465032	16	4658987	UBALD1	UBA-like domain containing 1	0.0025	14.5222	0.1295
cg05628163	3	156878202	CCNL1	cyclin L1	0.0025	-50.1332	0.0673
cg05982973	1	208137178	NA	NA	0.0025	-42.3448	0.0682
cg06695338	4	187518024	FAT1	FAT atypical cadherin 1	0.0025	-13.3704	0.0959
cg06713830	19	10220342	NA	NA	0.0025	35.7944	0.0638
cg07169834	17	34257462	RDM1	RAD52 motif 1	0.0025	-24.4258	0.063
cg07194798	6	35528127	NA	NA	0.0025	-22.2337	0.0926
cg07236958	8	140624727	NA	NA	0.0025	-12.5801	0.1441
cg07526977	19	58951095	ZNF132	zinc finger protein 132	0.0025	3.3634	0.0749
cg07804122	9	113018739	TXN	thioredoxin	0.0025	-45.0417	0.074
cg07948472	5	95018471	SPATA9	spermatogenesis associated 9	0.0025	-19.0047	0.067
cg08071700	16	81579244	CMIP	c-Maf inducing protein	0.0025	-18.7991	0.0786
cg08808042	16	88053104	BANP	BTG3 associated nuclear protein	0.0025	-40.7506	0.0648
cg09131629	2	128433309	LIMS2	LIM and senescent cell antigen-like domains 2	0.0025	-50.1127	0.0651
cg09824900	15	99227735	IGF1R	insulin-like growth factor 1 receptor	0.0025	-12.0444	0.1607
cg11624479	11	9285586	DENND5A	DENN/MADD domain containing 5A	0.0025	-42.0564	0.0683
cg11792277	6	135819237	NA	NA	0.0025	-43.244	0.0714
cg11808699	15	81528661	IL16	interleukin 16	0.0025	-5.8004	0.1333
cg11810135	1	157771971	FCRL1	Fc receptor-like 1	0.0025	-11.4394	0.1767
cg12339644	11	62538951	TAF6L	TAF6-like RNA polymerase II, p300/CBP-associated factor (PCAF)-associated factor, 65kDa	0.0025	7.7269	0.0622
cg13127231	13	111806949	ARHGEF7	Rho guanine nucleotide exchange factor (GEF) 7	0.0025	5.3926	0.0662
cg13952914	21	45379652	AGPAT3	1-acylglycerol-3-phosphate O-acyltransferase 3	0.0025	15.0187	0.0758
cg14101357	10	102672178	FAM178A	family with sequence similarity 178, member A	0.0025	14.2762	0.0597
cg14240248	14	24708354	GMPR2	guanosine monophosphate reductase 2	0.0025	14.9844	0.0662
cg14330027	2	69614473	GFPT1	glutamine--fructose-6-phosphate transaminase 1	0.0025	63.0368	0.0575
cg14443515	22	38598875	MAFF	v-maf avian musculoaponeurotic fibrosarcoma oncogene homolog F	0.0025	-62.6232	0.0635
cg14506667	14	106410734	NA	NA	0.0025	-8.4275	0.0828
cg14507533	13	114066074	NA	NA	0.0025	-10.7876	0.3056
cg14733855	19	2477194	GADD45B	growth arrest and DNA-damage-inducible, beta	0.0025	-69.8344	0.0644
cg14790396	11	72381323	PDE2A	phosphodiesterase 2A, cGMP-stimulated	0.0025	10.0782	0.0685
cg15246693	13	107075701	NA	NA	0.0025	-15.4852	0.1822
cg15556873	2	78263008	NA	NA	0.0025	4.7254	0.0666
cg15616257	21	40823680	SH3BGR	SH3 domain binding glutamate-rich protein	0.0025	10.8002	0.0642
cg16224104	6	31731740	SAPCD1	suppressor APC domain containing 1	0.0025	25.1777	0.0597
cg16240060	3	48956015	NA	NA	0.0025	-66.1933	0.0639
cg16445842	18	60986860	BCL2	B-cell CLL/lymphoma 2	0.0025	-49.5005	0.0695
cg17315426	14	23527629	CDH24	cadherin 24, type 2	0.0025	-15.0371	0.252
cg17651972	12	57620054	NXPH4	neurexophilin 4	0.0025	10.3893	0.2489
cg18571792	7	157650490	PTPRN2	protein tyrosine phosphatase, receptor type, N polypeptide 2	0.0025	-7.3939	0.0797
cg19223675	17	33447086	RAD51D	RAD51 paralog D	0.0025	-36.2673	0.0617
cg19445758	6	167632873	NA	NA	0.0025	-7.5324	0.1302
cg19715471	10	13344246	NA	NA	0.0025	-29.5946	0.0631
cg20034202	2	232260136	B3GNT7	UDP-GlcNAc:betaGal beta-1,3-N-acetylglucosaminyltransferase 7	0.0025	9.708	0.2435
cg21866596	11	93474724	NA	NA	0.0025	-53.2803	0.0741
cg22488164	12	14716910	PLBD1	phospholipase B domain containing 1	0.0025	7.1348	0.1106
cg23369685	1	235442529	ARID4B	AT rich interactive domain 4B (RBP1-like)	0.0025	-13.081	0.0714
cg23565980	22	39795701	TAB1	TGF-beta activated kinase 1/MAP3K7 binding protein 1	0.0025	-44.2522	0.063
cg24106686	17	45771570	TBKBP1	TBK1 binding protein 1	0.0025	-28.3953	0.0856
cg24575638	4	168203026	NA	NA	0.0025	-24.6377	0.0732
cg24679082	17	41623840	ETV4	ets variant 4	0.0025	-30.5524	0.0616
cg25640297	4	1604486	NA	NA	0.0025	-58.0273	0.058
cg25884854	12	48358104	TMEM106C	transmembrane protein 106C	0.0025	-51.2311	0.0726
cg26975459	5	132209564	LEAP2	liver expressed antimicrobial peptide 2	0.0025	32.0038	0.0663
cg27395200	6	32942710	BRD2	bromodomain containing 2	0.0025	7.4284	0.1214
cg00372669	10	75571033	NDST2	N-deacetylase/N-sulfotransferase (heparan glucosaminyl) 2	0.0026	-42.2486	0.0795
cg01009920	8	8153650	NA	NA	0.0026	-34.0842	0.066
cg01900030	7	92412319	CDK6	cyclin-dependent kinase 6	0.0026	-47.9217	0.0651
cg02303805	7	148582347	EZH2	enhancer of zeste homolog 2 (Drosophila)	0.0026	-5.0631	0.075
cg02549834	19	49164913	NA	NA	0.0026	-13.3268	0.0668
cg02960249	6	131384664	EPB41L2	erythrocyte membrane protein band 4.1-like 2	0.0026	-56.8752	0.0617
cg03494138	6	24721266	NA	NA	0.0026	-55.8207	0.0626
cg03704393	9	97042001	ZNF169	zinc finger protein 169	0.0026	2.4935	0.0597
cg04633683	16	29837056	MVP	major vault protein	0.0026	-5.5071	0.0911
cg05194636	11	12098045	NA	NA	0.0026	-42.1847	0.0633
cg05205314	5	23411506	NA	NA	0.0026	-10.8091	0.0692
cg05465766	5	65222348	ERBB2IP	erbb2 interacting protein	0.0026	-26.8872	0.0891
cg05640721	15	90437833	AP3S2	adaptor-related protein complex 3, sigma 2 subunit	0.0026	-15.6332	0.08
cg05677248	12	53835315	PRR13	proline rich 13	0.0026	-44.8631	0.0628
cg05694250	10	46996357	GPRIN2	G protein regulated inducer of neurite outgrowth 2	0.0026	-10.7158	0.1645
cg05817517	1	34630153	CSMD2	CUB and Sushi multiple domains 2	0.0026	-20.835	0.0941
cg05995267	16	29822529	PRRT2	proline-rich transmembrane protein 2	0.0026	-17.3689	0.2001
cg06154597	4	924812	NA	NA	0.0026	-9.0114	0.1072
cg07469815	2	174049232	ZAK	sterile alpha motif and leucine zipper containing kinase AZK	0.0026	-7.0815	0.1382
cg07946536	17	134827	RPH3AL	rabphilin 3A-like (without C2 domains)	0.0026	26.4141	0.0616
cg08173915	21	34774164	IFNGR2	interferon gamma receptor 2 (interferon gamma transducer 1)	0.0026	10.6843	0.4702
cg09559352	16	15978691	FOPNL	FGFR1OP N-terminal like	0.0026	25.7509	0.0615
cg12081643	13	110802645	COL4A1	collagen, type IV, alpha 1	0.0026	-6.5349	0.134
cg12097273	17	4638529	CXCL16	chemokine (C-X-C motif) ligand 16	0.0026	-48.9591	0.0619
cg12251145	6	30124744	TRIM10	tripartite motif containing 10	0.0026	-10.8308	0.0721
cg13600477	8	29387633	NA	NA	0.0026	-47.1159	0.073
cg13903809	12	93964785	SOCS2	suppressor of cytokine signaling 2	0.0026	-99.902	0.0636
cg13961576	10	1228316	ADARB2	adenosine deaminase, RNA-specific, B2 (non-functional)	0.0026	-10.4584	0.1389
[truncated: 466,376+ more rows]
