# Supplementary material for: Epigenetic associations of type 2 diabetes and BMI in an Arab population
Source: Clin Epigenetics. 2016 Jan 28;8:13. doi: 10.1186/s13148-016-0177-6 (PMC4730771; doi:10.1186/s13148-016-0177-6)
Supplement: Additional file 5: — Whole list of T2D associations with CpG methylation sites from the EWAS in the Qatari family sample (provided in csv-separated format). Coordinates are in hg19. 31.2 MB [file 13148_2016_177_MOESM5_ESM.xlsx]

## Sheet: SupFile2
CpG	Chr	Position	Gene Symbol	Gene Name	pvalue	beta	explained.variance
cg06721411	2	74753759	DQX1	DEAQ box RNA-dependent ATPase 1	1.18e-09	5.7929	0.3664
cg24196240	21	36096009	LINC00160	long intergenic non-protein coding RNA 160	3.34e-07	-1.8821	0.1625
cg00248776	12	132616264	NA	NA	7.6e-07	-15.8494	0.0776
cg26417642	11	2466095	KCNQ1	potassium voltage-gated channel, KQT-like subfamily, member 1	9.2e-07	37.1289	0.0967
cg19193873	22	31556135	RNF185	ring finger protein 185	1.03e-06	22.5563	0.0892
cg05312077	2	10220767	CYS1	cystin 1	1.38e-06	-7.3995	0.1161
cg14645972	6	2988997	LINC01011	long intergenic non-protein coding RNA 1011	1.55e-06	24.1169	0.1251
cg05668996	5	122431419	PRDM6	PR domain containing 6	1.68e-06	-5.3496	0.1483
cg02778467	2	87238274	NA	NA	1.9e-06	-2.856	0.167
cg01254322	12	47233213	NA	NA	3.49e-06	-8.6036	0.1191
cg07890238	8	8182454	SGK223	homolog of rat pragma of Rnd2	4.92e-06	-14.5568	0.1024
cg16362603	3	52478965	SEMA3G	sema domain, immunoglobulin domain (Ig), short basic domain, secreted, (semaphorin) 3G	6.1e-06	-3.4273	0.1343
cg10139151	6	29549352	SNORD32B	small nucleolar RNA, C/D box 32B	6.58e-06	-5.0389	0.0873
cg02235529	11	56311179	NA	NA	6.9e-06	-11.0188	0.0734
cg11065849	4	140098747	NA	NA	7.19e-06	9.6917	0.1228
cg19363546	11	120110701	POU2F3	POU class 2 homeobox 3	7.25e-06	4.7935	0.0819
cg24800616	8	61861713	NA	NA	7.61e-06	4.1072	0.1169
cg27071517	21	31768726	KRTAP13-1	keratin associated protein 13-1	7.68e-06	-4.0824	0.1027
cg23453238	10	117884825	GFRA1	GDNF family receptor alpha 1	7.87e-06	-1.9338	0.1457
cg25826698	3	16101981	NA	NA	8.15e-06	-1.0509	0.1227
cg16069936	17	685718	NA	NA	8.24e-06	-36.3122	0.075
cg11221228	1	117452905	PTGFRN	prostaglandin F2 receptor inhibitor	9.56e-06	19.5457	0.1137
cg10006721	19	55825820	TMEM150B	transmembrane protein 150B	1.04e-05	-13.1225	0.0675
cg13034073	7	2769681	GNA12	guanine nucleotide binding protein (G protein) alpha 12	1.07e-05	4.1956	0.1627
cg27518014	7	62859535	LOC100287834	uncharacterized LOC100287834	1.09e-05	-0.5341	0.1136
cg11692409	17	1665181	SERPINF1	serpin peptidase inhibitor, clade F (alpha-2 antiplasmin, pigment epithelium derived factor), member 1	1.14e-05	5.8264	0.178
cg02548198	12	132630961	NOC4L	nucleolar complex associated 4 homolog (S. cerevisiae)	1.17e-05	-7.9158	0.0994
cg08693671	5	14871542	ANKH	ANKH inorganic pyrophosphate transport regulator	1.22e-05	17.2742	0.0793
cg01933559	7	62809321	NA	NA	1.24e-05	-3.3096	0.1027
cg17671608	1	33593154	NA	NA	1.29e-05	-24.96	0.0696
cg03765885	2	119571674	NA	NA	1.36e-05	-1.9227	0.0819
cg01472375	4	8619939	CPZ	carboxypeptidase Z	1.37e-05	4.1481	0.1033
cg19507238	11	118973022	DPAGT1	dolichyl-phosphate (UDP-N-acetylglucosamine) N-acetylglucosaminephosphotransferase 1 (GlcNAc-1-P transferase)	1.49e-05	-20.5854	0.0669
cg15554214	19	43690996	PSG5	pregnancy specific beta-1-glycoprotein 5	1.52e-05	-4.0818	0.0963
cg12584458	6	28447107	NA	NA	1.54e-05	1.3261	0.1042
cg20241658	10	71892719	AIFM2	apoptosis-inducing factor, mitochondrion-associated, 2	1.61e-05	7.6188	0.1014
cg13893358	4	8107258	ABLIM2	actin binding LIM protein family, member 2	1.64e-05	3.2412	0.0742
cg27656973	17	7194161	YBX2	Y box binding protein 2	1.66e-05	3.73	0.0754
cg24528307	1	160924888	ITLN2	intelectin 2	1.7e-05	-1.8677	0.1015
cg05896902	15	45671018	NA	NA	1.75e-05	6.2515	0.1123
cg06319785	2	75437207	NA	NA	1.76e-05	-5.6588	0.1162
cg23941268	3	73046492	PPP4R2	protein phosphatase 4, regulatory subunit 2	1.83e-05	21.2714	0.0683
cg00767496	15	45671279	NA	NA	1.86e-05	2.5734	0.1371
cg07082414	6	147126181	NA	NA	1.89e-05	-2.2647	0.1039
cg15768556	16	128630	MPG	N-methylpurine-DNA glycosylase	1.96e-05	29.4505	0.1362
cg27102649	17	1665172	SERPINF1	serpin peptidase inhibitor, clade F (alpha-2 antiplasmin, pigment epithelium derived factor), member 1	2.01e-05	6.4265	0.1695
cg16657924	10	35415762	CREM	cAMP responsive element modulator	2.02e-05	-11.4955	0.0735
cg18320370	14	73183046	DPF3	D4, zinc and double PHD fingers, family 3	2.17e-05	4.3171	0.1139
cg11515215	10	29698152	PTCHD3P1	patched domain containing 3 pseudogene 1	2.18e-05	-2.4599	0.0898
cg01188822	6	43484785	NA	NA	2.2e-05	18.9051	0.088
cg08933276	7	2770410	GNA12	guanine nucleotide binding protein (G protein) alpha 12	2.23e-05	2.6547	0.1228
cg10608283	20	50179151	NFATC2	nuclear factor of activated T-cells, cytoplasmic, calcineurin-dependent 2	2.32e-05	10.4562	0.1054
cg00106073	1	156084334	LMNA	lamin A/C	2.33e-05	6.6392	0.1081
cg00101227	1	161280266	MPZ	myelin protein zero	2.35e-05	-17.1572	0.0726
cg12326299	5	122369268	PPIC	peptidylprolyl isomerase C (cyclophilin C)	2.46e-05	-8.3528	0.0768
cg19693031	1	145441552	TXNIP	thioredoxin interacting protein	2.46e-05	-2.4099	0.0978
cg08930214	7	62859557	LOC100287834	uncharacterized LOC100287834	2.52e-05	-2.1078	0.0993
cg07393984	16	9185541	C16orf72	chromosome 16 open reading frame 72	2.55e-05	28.2169	0.0715
cg03253309	2	121700721	GLI2	GLI family zinc finger 2	2.64e-05	-7.8245	0.1
cg16342323	14	36971168	SFTA3	surfactant associated 3	2.66e-05	-1.7206	0.0804
cg23762105	12	34175262	ALG10	ALG10, alpha-1,2-glucosyltransferase	2.67e-05	-10.1431	0.0765
cg11032707	15	45671246	NA	NA	2.79e-05	1.7366	0.0804
cg27052073	19	45654213	NKPD1	NTPase, KAP family P-loop domain containing 1	2.88e-05	4.7491	0.1227
cg23228418	1	151119228	SEMA6C	sema domain, transmembrane domain (TM), and cytoplasmic domain, (semaphorin) 6C	2.97e-05	7.9053	0.1037
cg19658209	10	103052161	NA	NA	2.98e-05	12.5837	0.0865
cg16370767	5	180657761	TRIM41	tripartite motif containing 41	3e-05	7.3106	0.149
cg16667508	20	43936853	NA	NA	3.05e-05	0.9407	0.1017
cg09480047	16	54325129	NA	NA	3.07e-05	5.2825	0.1024
cg10245306	16	8980224	NA	NA	3.31e-05	11.8995	0.0784
cg14738766	6	42896418	CNPY3	canopy FGF signaling regulator 3	3.32e-05	3.5757	0.1008
cg13706315	9	134724316	NA	NA	3.37e-05	5.3407	0.1672
cg27594176	17	1619080	NA	NA	3.37e-05	23.3235	0.0705
cg14885742	11	320956	IFITM3	interferon induced transmembrane protein 3	3.62e-05	-1.6259	0.1067
cg13082535	6	28864756	NA	NA	3.72e-05	-9.0367	0.1048
cg26968378	6	28447087	NA	NA	3.72e-05	1.2259	0.0902
cg10091775	15	63674923	CA12	carbonic anhydrase XII	3.8e-05	3.2687	0.0767
cg26796135	15	45671001	NA	NA	3.82e-05	9.9126	0.0944
cg06383401	2	113825234	IL1F10	interleukin 1 family, member 10 (theta)	3.86e-05	2.436	0.0828
cg19143760	3	148709578	GYG1	glycogenin 1	3.89e-05	20.63	0.0585
cg09037239	5	173622087	NA	NA	4.03e-05	-5.9028	0.0653
cg26105495	4	5890751	CRMP1	collapsin response mediator protein 1	4.14e-05	-2.3791	0.0559
cg10115203	1	7121245	CAMTA1	calmodulin binding transcription activator 1	4.45e-05	-14.0807	0.0616
cg09064148	1	159269203	FCER1A	Fc fragment of IgE, high affinity I, receptor for; alpha polypeptide	4.47e-05	-3.3738	0.1022
cg05740879	11	2721866	NA	NA	4.49e-05	3.4115	0.0905
cg01043849	14	65167105	NA	NA	4.5e-05	-6.129	0.0777
cg19701577	7	27181418	HOXA5	homeobox A5	4.75e-05	-19.9319	0.0649
cg05489252	3	183109869	MCF2L2	MCF.2 cell line derived transforming sequence-like 2	4.82e-05	8.6054	0.078
cg26819609	12	6165816	VWF	von Willebrand factor	5.03e-05	-8.1028	0.0959
cg19628329	19	8400854	KANK3	KN motif and ankyrin repeat domains 3	5.18e-05	2.2542	0.0713
cg01220469	11	119205034	RNF26	ring finger protein 26	5.26e-05	3.4709	0.0882
cg04035922	4	6717819	BLOC1S4	biogenesis of lysosomal organelles complex-1, subunit 4, cappuccino	5.37e-05	12.4642	0.0689
cg07080031	11	70675170	SHANK2	SH3 and multiple ankyrin repeat domains 2	5.62e-05	-0.9909	0.0929
cg22169427	7	76143178	UPK3B	uroplakin 3B	5.69e-05	-6.3823	0.0782
cg15101245	1	156631242	NA	NA	5.83e-05	-7.1236	0.1188
cg26692791	1	32593259	KPNA6	karyopherin alpha 6 (importin alpha 7)	5.83e-05	-10.5029	0.064
cg16827057	17	73257779	NA	NA	5.91e-05	29.0025	0.0709
cg22022441	17	48912026	WFIKKN2	WAP, follistatin/kazal, immunoglobulin, kunitz and netrin domain containing 2	5.93e-05	-10.0835	0.0847
cg02300652	2	152804107	CACNB4	calcium channel, voltage-dependent, beta 4 subunit	5.94e-05	-2.479	0.0817
cg02481642	20	43343760	WISP2	WNT1 inducible signaling pathway protein 2	5.98e-05	3.999	0.1634
cg25139963	12	133053227	NA	NA	5.99e-05	-15.1861	0.0719
cg06624154	14	101544117	NA	NA	6e-05	-5.5123	0.1167
cg00576936	15	66332091	MEGF11	multiple EGF-like-domains 11	6.19e-05	-1.4338	0.1014
cg09913449	8	42400586	SMIM19	small integral membrane protein 19	6.52e-05	-4.3957	0.0927
cg02612026	1	15850456	CASP9	caspase 9, apoptosis-related cysteine peptidase	6.55e-05	10.5877	0.0758
cg16727538	1	23696209	NA	NA	6.6e-05	14.9522	0.1303
cg11841335	1	203764626	ZC3H11A	zinc finger CCCH-type containing 11A	6.65e-05	8	0.0678
cg14399884	11	67189121	CARNS1	carnosine synthase 1	6.86e-05	-2.5892	0.0718
cg10065739	16	4258150	SRL	sarcalumenin	6.99e-05	-13.4052	0.0746
cg20110284	11	67656357	NA	NA	7.13e-05	3.793	0.0969
cg03243311	19	3121379	GNA11	guanine nucleotide binding protein (G protein), alpha 11 (Gq class)	7.36e-05	-16.607	0.066
cg14494623	15	28340459	OCA2	oculocutaneous albinism II	7.52e-05	-30.2685	0.0651
cg01861613	6	13927648	RNF182	ring finger protein 182	7.55e-05	-3.4866	0.0806
cg14448248	9	90475517	NA	NA	7.62e-05	-4.7051	0.0948
cg08190858	12	54321346	NA	NA	7.64e-05	8.2795	0.1463
cg11328677	7	154540294	DPP6	dipeptidyl-peptidase 6	7.96e-05	-3.9366	0.0606
cg00212119	5	178396169	NA	NA	7.98e-05	-14.1145	0.0677
cg15907897	17	45266950	CDC27	cell division cycle 27	8.16e-05	-16.9329	0.0586
cg08282747	15	25019778	NA	NA	8.31e-05	9.1362	0.0591
cg21618700	8	26303397	NA	NA	8.34e-05	12.5381	0.081
cg17600680	1	87380181	NA	NA	8.4e-05	14.9976	0.0711
cg00521620	6	29434416	NA	NA	8.61e-05	2.8473	0.0837
cg21308545	17	41006052	AOC3	amine oxidase, copper containing 3	8.66e-05	6.486	0.0809
cg10146146	2	223785440	ACSL3	acyl-CoA synthetase long-chain family member 3	8.71e-05	-12.9838	0.0607
cg27137810	14	96857584	AK7	adenylate kinase 7	8.85e-05	-23.6082	0.0665
cg02728223	16	34596583	RP11-488I20.3	uncharacterized LOC283914	9.16e-05	-0.9708	0.084
cg24864161	22	50528282	MOV10L1	Mov10l1, Moloney leukemia virus 10-like 1, homolog (mouse)	9.23e-05	1.454	0.0944
cg11071193	14	31090535	SCFD1	sec1 family domain containing 1	9.68e-05	1.6262	0.0842
cg02434554	16	90114563	URAHP	urate (hydroxyiso-) hydrolase, pseudogene	9.69e-05	2.6425	0.0637
cg03539903	20	53088317	NA	NA	9.8e-05	-5.4105	0.0862
cg03716591	5	1653609	NA	NA	9.84e-05	3.9572	0.0884
cg16740167	1	27560800	WDTC1	WD and tetratricopeptide repeats 1	9.94e-05	49.8234	0.0674
cg04384245	1	28696042	PHACTR4	phosphatase and actin regulator 4	9.97e-05	22.1708	0.0639
cg04964617	16	86994980	NA	NA	9.97e-05	-14.7423	0.0619
cg14400718	7	112434498	NA	NA	0.000101	-10.8897	0.0697
cg20712955	8	106810999	ZFPM2	zinc finger protein, FOG family member 2	0.000101	-15.0031	0.0932
cg20497668	10	134624132	NA	NA	0.000102	2.3041	0.0715
cg18454954	11	2020537	H19	H19, imprinted maternally expressed transcript (non-protein coding)	0.000103	-6.4032	0.0723
cg21542283	2	178977979	RBM45	RNA binding motif protein 45	0.000103	-11.8471	0.0617
cg25534244	17	53341098	HLF	hepatic leukemia factor	0.000104	20.9043	0.0657
cg19265641	15	85113338	UBE2Q2P1	ubiquitin-conjugating enzyme E2Q family member 2 pseudogene 1	0.000105	1.1174	0.0686
cg09673245	17	79318875	NA	NA	0.000106	4.6464	0.0814
cg21950155	13	28555387	URAD	ureidoimidazoline (2-oxo-4-hydroxy-4-carboxy-5-) decarboxylase	0.000108	-0.8025	0.0985
cg25985734	19	58908421	NA	NA	0.000108	3.5112	0.0962
cg11987959	1	112775497	NA	NA	0.000109	-1.9886	0.0562
cg04517010	3	14989968	NR2C2	nuclear receptor subfamily 2, group C, member 2	0.00011	-15.7429	0.0821
cg05487269	16	3000729	FLYWCH1	FLYWCH-type zinc finger 1	0.00011	6.0847	0.1431
cg06330797	6	167195910	RPS6KA2	ribosomal protein S6 kinase, 90kDa, polypeptide 2	0.000112	0.6081	0.0906
cg16967880	7	27213971	HOXA10	homeobox A10	0.000112	10.2299	0.0855
cg27176129	20	43937155	NA	NA	0.000112	1.7471	0.0867
cg05003791	22	39746550	SYNGR1	synaptogyrin 1	0.000114	5.4218	0.0898
cg15947534	1	3668909	CCDC27	coiled-coil domain containing 27	0.000116	5.6277	0.2186
cg25905674	17	43047856	NA	NA	0.000116	20.4561	0.0696
cg00557293	17	45973779	SP2	Sp2 transcription factor	0.000119	23.5224	0.0783
cg15007472	11	93874318	PANX1	pannexin 1	0.000119	-6.6978	0.0595
cg06187373	14	67999829	PLEKHH1	pleckstrin homology domain containing, family H (with MyTH4 domain) member 1	0.000122	-19.2276	0.057
cg14152608	10	3159711	PFKP	phosphofructokinase, platelet	0.000123	8.9475	0.0569
cg21643191	7	20685988	ABCB5	ATP-binding cassette, sub-family B (MDR/TAP), member 5	0.000124	-8.7837	0.0779
cg10470200	5	106715906	EFNA5	ephrin-A5	0.000126	-10.6156	0.0536
cg01338043	7	100136013	AGFG2	ArfGAP with FG repeats 2	0.000127	1.2712	0.056
cg02910011	8	119517944	SAMD12	sterile alpha motif domain containing 12	0.000127	6.3423	0.0749
cg04572429	7	4014212	SDK1	sidekick cell adhesion molecule 1	0.000127	-5.7557	0.0613
cg11229315	1	27877018	AHDC1	AT hook, DNA binding motif, containing 1	0.000127	-60.599	0.0602
cg22124221	7	130606381	NA	NA	0.000129	-12.6785	0.0559
cg23357605	17	64832664	NA	NA	0.000129	2.853	0.0615
cg09712234	16	30614413	NA	NA	0.00013	3.8629	0.1283
cg23747675	7	131485235	NA	NA	0.00013	-2.1316	0.0638
cg26941392	15	91643742	SV2B	synaptic vesicle glycoprotein 2B	0.00013	15.0152	0.093
cg08114696	3	146964409	NA	NA	0.000131	-3.3148	0.0914
cg13693517	20	13616618	TASP1	taspase, threonine aspartase, 1	0.000132	3.588	0.0704
cg17739152	7	50727547	GRB10	growth factor receptor-bound protein 10	0.000133	-7.9382	0.0698
cg04556766	14	21358099	RNASE3	ribonuclease, RNase A family, 3	0.000134	-11.4855	0.0659
cg27305460	15	29969096	NA	NA	0.000136	-1.6123	0.0786
cg20813798	17	74992942	NA	NA	0.000137	-9.5011	0.0717
cg00006243	2	26726565	OTOF	otoferlin	0.000138	-18.428	0.0696
cg18173263	17	17465242	PEMT	phosphatidylethanolamine N-methyltransferase	0.000139	2.5374	0.0853
cg21185242	17	3402504	ASPA	aspartoacylase	0.000141	-3.8801	0.0674
cg09301114	6	33266964	RGL2	ral guanine nucleotide dissociation stimulator-like 2	0.000142	17.9018	0.0848
cg12094129	2	64356545	PELI1	pellino E3 ubiquitin protein ligase 1	0.000142	2.1883	0.0567
cg24209528	2	45239493	NA	NA	0.000143	-2.0376	0.0684
cg27068095	6	32119016	PRRT1	proline-rich transmembrane protein 1	0.000144	5.7784	0.0983
cg06606386	19	13947469	NA	NA	0.000145	4.16	0.0826
cg26280179	10	133872262	NA	NA	0.000146	3.1218	0.105
cg00928580	8	27473612	CLU	clusterin	0.000147	-19.4387	0.0618
cg15325042	12	6975769	NA	NA	0.000148	3.8902	0.0778
cg03425860	1	198990468	NA	NA	0.000151	-1.3778	0.0939
cg03762823	7	4019183	SDK1	sidekick cell adhesion molecule 1	0.000153	-2.4714	0.0781
cg13746715	1	109792517	CELSR2	cadherin, EGF LAG seven-pass G-type receptor 2	0.000153	-17.559	0.0655
cg13824302	7	73039066	MLXIPL	MLX interacting protein-like	0.000153	-3.6971	0.07
cg03860256	22	50528291	MOV10L1	Mov10l1, Moloney leukemia virus 10-like 1, homolog (mouse)	0.000155	1.1732	0.0975
cg08425610	19	46029456	VASP	vasodilator-stimulated phosphoprotein	0.000156	5.8773	0.276
cg23308914	11	36310223	COMMD9	COMM domain containing 9	0.000156	3.1582	0.0807
cg04998690	5	844594	ZDHHC11	zinc finger, DHHC-type containing 11	0.000157	-1.4063	0.0798
cg12423344	19	3061189	AES	amino-terminal enhancer of split	0.000159	7.5142	0.0778
cg16097041	1	154965544	NA	NA	0.000159	4.4914	0.1728
cg18986154	2	29117422	WDR43	WD repeat domain 43	0.000159	25.1091	0.0941
cg17939444	8	40010443	C8orf4	chromosome 8 open reading frame 4	0.00016	3.8338	0.0595
cg08417804	9	133588801	ABL1	c-abl oncogene 1, non-receptor tyrosine kinase	0.000161	10.5068	0.0881
cg00306198	8	109455451	EMC2	ER membrane protein complex subunit 2	0.000165	-18.0706	0.0661
cg03099431	13	26625396	SHISA2	shisa family member 2	0.000165	-9.9785	0.06
cg09025040	1	111506768	LRIF1	ligand dependent nuclear receptor interacting factor 1	0.000165	14.4877	0.0605
cg08081156	8	101661976	SNX31	sorting nexin 31	0.000166	6.0733	0.0745
cg19856241	4	148233162	NA	NA	0.000167	-10.7451	0.0601
cg21903646	6	28447115	NA	NA	0.000167	1.503	0.083
cg26397549	14	37116121	NA	NA	0.000167	-12.4786	0.0596
cg16456172	7	149519042	SSPO	SCO-spondin	0.000168	-7.1947	0.0692
cg19902246	5	7563792	ADCY2	adenylate cyclase 2 (brain)	0.000168	-6.5605	0.0591
cg20452961	5	1839346	NA	NA	0.000169	-4.3544	0.0778
cg08403419	1	155911238	RXFP4	relaxin/insulin-like family peptide receptor 4	0.000171	4.7644	0.1005
cg09571603	7	56126814	NA	NA	0.000171	-5.7061	0.062
cg11749490	10	121296010	RGS10	regulator of G-protein signaling 10	0.000171	-12.4008	0.0623
cg03019812	6	29944670	HCG9	HLA complex group 9 (non-protein coding)	0.000173	0.8586	0.0984
cg06643622	7	117437223	CTTNBP2	cortactin binding protein 2	0.000173	-4.2833	0.1175
cg14376548	17	40120327	CNP	2',3'-cyclic nucleotide 3' phosphodiesterase	0.000174	-25.575	0.0564
cg15799461	11	69264259	NA	NA	0.000175	-9.2942	0.1178
cg10416527	18	22930271	ZNF521	zinc finger protein 521	0.000177	8.9836	0.0899
cg20561300	15	93189780	FAM174B	family with sequence similarity 174, member B	0.000177	-8.3754	0.066
cg07584031	2	233416387	NA	NA	0.000178	-3.787	0.09
cg12989642	7	44924788	PURB	purine-rich element binding protein B	0.000179	18.567	0.0785
cg19250417	4	5888050	CRMP1	collapsin response mediator protein 1	0.000179	-3.5042	0.0616
cg21373145	12	26110666	RASSF8	Ras association (RalGDS/AF-6) domain family (N-terminal) member 8	0.000179	-14.7376	0.0553
cg09507567	10	124027408	NA	NA	0.000181	1.0963	0.0733
cg14970695	10	29698447	PTCHD3P1	patched domain containing 3 pseudogene 1	0.000185	-1.9948	0.0663
cg17505155	13	98824355	FARP1	FERM, RhoGEF (ARHGEF) and pleckstrin domain protein 1 (chondrocyte-derived)	0.000185	-3.4435	0.0546
cg08528934	5	178593785	ADAMTS2	ADAM metallopeptidase with thrombospondin type 1 motif, 2	0.000186	-3.6068	0.0896
cg15205636	13	21520468	NA	NA	0.000186	4.491	0.0684
cg17437930	7	24619232	MPP6	membrane protein, palmitoylated 6 (MAGUK p55 subfamily member 6)	0.000187	-4.8325	0.0624
cg06776703	19	4328759	STAP2	signal transducing adaptor family member 2	0.000188	13.108	0.0754
cg22192614	15	69486004	NA	NA	0.00019	-3.9519	0.0511
cg16404784	14	38087605	NA	NA	0.000192	-2.3154	0.0906
cg19149785	19	51506273	NA	NA	0.000193	1.402	0.0562
cg22853797	8	19172126	SH2D4A	SH2 domain containing 4A	0.000193	10.6788	0.1113
cg05056133	2	220491676	SLC4A3	solute carrier family 4 (anion exchanger), member 3	0.000196	-11.9887	0.0572
cg06891869	4	88767617	MEPE	matrix extracellular phosphoglycoprotein	0.000196	-14.4281	0.0599
cg17910813	19	47923387	MEIS3	Meis homeobox 3	0.000196	9.4874	0.1092
cg20800758	20	48770596	NA	NA	0.000196	19.2986	0.0731
cg24748448	17	3493352	TRPV1	transient receptor potential cation channel, subfamily V, member 1	0.000196	-7.677	0.1601
cg13931925	1	179545216	NPHS2	nephrosis 2, idiopathic, steroid-resistant (podocin)	0.000197	-5.6465	0.1027
cg03137447	12	48299289	VDR	vitamin D (1,25- dihydroxyvitamin D3) receptor	0.000198	27.4316	0.064
cg15888340	5	134241299	PCBD2	pterin-4 alpha-carbinolamine dehydratase/dimerization cofactor of hepatocyte nuclear factor 1 alpha (TCF1) 2	0.000199	20.1927	0.0508
cg21756720	8	11724777	CTSB	cathepsin B	0.0002	11.4226	0.0777
cg26091990	10	78954388	KCNMA1	potassium large conductance calcium-activated channel, subfamily M, alpha member 1	0.0002	-4.5369	0.1231
cg07472097	10	95721181	PIPSL	PIP5K1A and PSMD4-like, pseudogene	0.000201	-5.0672	0.0712
cg18705909	5	140753924	NA	NA	0.000201	-2.0497	0.0913
cg01952793	3	149530380	RNF13	ring finger protein 13	0.000202	-17.0781	0.056
cg23316599	7	57271379	NA	NA	0.000202	-1.5678	0.0684
cg17553149	6	27483069	NA	NA	0.000206	0.9656	0.0862
cg01338630	22	35948166	RASD2	RASD family, member 2	0.000208	-9.6613	0.0665
cg09925747	10	80514675	NA	NA	0.000208	-5.4032	0.0666
cg26833303	1	47493419	CYP4X1	cytochrome P450, family 4, subfamily X, polypeptide 1	0.000209	-10.4864	0.0685
cg23737190	6	36930021	PI16	peptidase inhibitor 16	0.00021	1.0973	0.0717
cg23035923	22	25615557	CRYBB2	crystallin, beta B2	0.000212	2.3457	0.0607
cg24431734	2	236413327	AGAP1	ArfGAP with GTPase domain, ankyrin repeat and PH domain 1	0.000212	-2.101	0.0611
cg02182803	16	29823685	PRRT2	proline-rich transmembrane protein 2	0.000213	16.6296	0.071
cg18133477	20	33293445	TP53INP2	tumor protein p53 inducible nuclear protein 2	0.000213	5.4837	0.0912
cg21033514	7	134671357	AGBL3	ATP/GTP binding protein-like 3	0.000213	-34.0685	0.0501
cg19121473	4	1005401	FGFRL1	fibroblast growth factor receptor-like 1	0.000216	23.4915	0.0815
cg23317499	12	130591397	NA	NA	0.000216	-9.7157	0.0597
cg23368159	6	170768731	NA	NA	0.000216	1.4585	0.0717
cg00643293	16	65739548	NA	NA	0.000217	14.75	0.0565
cg11253042	10	2056586	NA	NA	0.000217	11.0318	0.058
cg16276209	17	79114625	AATK	apoptosis-associated tyrosine kinase	0.000217	-10.826	0.0615
cg11350889	5	34656553	RAI14	retinoic acid induced 14	0.000219	15.3646	0.1123
cg11502784	6	28863414	NA	NA	0.000219	-9.7746	0.0521
cg15466587	1	174992776	MRPS14	mitochondrial ribosomal protein S14	0.00022	-12.2091	0.058
cg06704002	2	242990305	NA	NA	0.000221	3.441	0.0578
cg24661236	6	36930062	PI16	peptidase inhibitor 16	0.000223	1.0199	0.0758
cg11641395	5	110062398	TMEM232	transmembrane protein 232	0.000224	1.1546	0.0683
cg05628771	19	42498642	ATP1A3	ATPase, Na+/K+ transporting, alpha 3 polypeptide	0.000226	8.3091	0.1095
cg17362861	7	151107257	WDR86	WD repeat domain 86	0.000228	-17.3435	0.0574
cg07919145	22	39780408	SYNGR1	synaptogyrin 1	0.000229	4.1155	0.133
cg12122034	2	223170608	NA	NA	0.000229	10.9863	0.1004
cg17661781	11	33667433	KIAA1549L	KIAA1549-like	0.00023	-15.9048	0.051
cg27278234	8	59572127	NSMAF	neutral sphingomyelinase (N-SMase) activation associated factor	0.00023	16.7013	0.0538
cg08383526	8	24297818	ADAM7	ADAM metallopeptidase domain 7	0.000232	-4.5043	0.0873
cg15826897	19	15343373	EPHX3	epoxide hydrolase 3	0.000232	6.9405	0.0807
cg00526163	1	171454351	PRRC2C	proline-rich coiled-coil 2C	0.000233	-28.2095	0.0525
cg02523415	8	82633572	ZFAND1	zinc finger, AN1-type domain 1	0.000234	-12.2914	0.0531
cg05694563	17	17465224	PEMT	phosphatidylethanolamine N-methyltransferase	0.000234	5.2381	0.1897
cg21842916	2	42880391	MTA3	metastasis associated 1 family, member 3	0.000235	3.479	0.1188
cg27072251	13	112669429	NA	NA	0.000235	-23.3064	0.0493
cg22328746	4	186578455	SORBS2	sorbin and SH3 domain containing 2	0.000236	-5.1836	0.0606
cg00105306	15	85194978	WDR73	WD repeat domain 73	0.000238	6.3149	0.2895
cg08109266	14	37773865	MIPOL1	mirror-image polydactyly 1	0.000238	-5.2492	0.0511
cg09138892	17	79005662	BAIAP2-AS1	BAIAP2 antisense RNA 1 (head to head)	0.000238	3.6713	0.1578
cg08034505	4	22437783	GPR125	G protein-coupled receptor 125	0.00024	-5.1655	0.1106
cg01025891	7	99717060	NA	NA	0.000245	25.8725	0.0855
cg02828564	16	87445371	ZCCHC14	zinc finger, CCHC domain containing 14	0.000246	-20.8962	0.0659
cg23762779	3	183948800	VWA5B2	von Willebrand factor A domain containing 5B2	0.000249	-8.622	0.067
cg09385936	14	100791876	SLC25A47	solute carrier family 25, member 47	0.000251	3.7808	0.1247
cg11177107	1	228674909	RNF187	ring finger protein 187	0.000251	29.6109	0.0578
cg01597387	14	24458208	DHRS4L2	dehydrogenase/reductase (SDR family) member 4 like 2	0.000252	-1.6333	0.0715
cg21653558	5	107007011	EFNA5	ephrin-A5	0.000252	14.3848	0.0577
cg01244520	10	111178609	NA	NA	0.000253	-2.3042	0.0794
cg23600311	4	7646859	SORCS2	sortilin-related VPS10 domain containing receptor 2	0.000253	-1.8421	0.0933
cg06230805	21	45391366	AGPAT3	1-acylglycerol-3-phosphate O-acyltransferase 3	0.000255	4.4244	0.1488
cg15177604	2	113300283	POLR1B	polymerase (RNA) I polypeptide B, 128kDa	0.000255	0.939	0.069
cg01641792	19	10572362	PDE4A	phosphodiesterase 4A, cAMP-specific	0.000256	4.5172	0.11
cg14208839	3	128080980	NA	NA	0.000258	-14.7048	0.0576
cg10832730	15	84749034	NA	NA	0.000259	-9.9843	0.0507
cg16716518	12	58145986	CDK4	cyclin-dependent kinase 4	0.000259	-25.9996	0.0531
cg00066153	11	125550744	ACRV1	acrosomal vesicle protein 1	0.00026	-17.9338	0.0521
cg01944226	17	80188056	SLC16A3	solute carrier family 16 (monocarboxylate transporter), member 3	0.00026	5.3909	0.1503
cg22619386	3	179280643	ACTL6A	actin-like 6A	0.00026	16.5384	0.0628
cg03384419	16	68024755	DPEP2	dipeptidase 2	0.000262	16.592	0.0518
cg14427590	17	60695089	NA	NA	0.000262	5.2221	0.1328
cg25984034	4	13655982	NA	NA	0.000263	8.6676	0.0669
cg06143315	2	242950311	NA	NA	0.000264	-2.3144	0.0757
cg10288578	2	16816994	FAM49A	family with sequence similarity 49, member A	0.000266	-11.9172	0.0563
cg17838127	8	22298935	PPP3CC	protein phosphatase 3, catalytic subunit, gamma isozyme	0.000266	11.5364	0.0667
cg04799062	10	1042201	GTPBP4	GTP binding protein 4	0.000271	-18.7405	0.066
cg21895380	4	41700693	LIMCH1	LIM and calponin homology domains 1	0.000273	-7.132	0.0683
cg00118989	5	135701794	TRPC7	transient receptor potential cation channel, subfamily C, member 7	0.000275	-1.5618	0.0574
cg09864325	16	1193803	NA	NA	0.000276	-13.6671	0.0583
cg21389309	7	154002618	DPP6	dipeptidyl-peptidase 6	0.000277	-1.68	0.0566
cg22408503	2	98962444	CNGA3	cyclic nucleotide gated channel alpha 3	0.000277	1.3901	0.056
cg14259717	11	18433732	LDHC	lactate dehydrogenase C	0.000278	0.9605	0.0659
cg19683800	17	61518354	CYB561	cytochrome b561	0.000281	6.1766	0.0844
cg06869407	7	111846526	NA	NA	0.000282	-10.4345	0.0563
cg20973878	6	33280713	TAPBP	TAP binding protein (tapasin)	0.000282	5.2404	0.1021
cg07661848	4	13656017	NA	NA	0.000284	15.0451	0.0653
cg09236299	14	64108940	WDR89	WD repeat domain 89	0.000284	-29.3296	0.0525
cg18468041	10	851101	NA	NA	0.000285	4.7341	0.1099
cg04007350	7	158263221	PTPRN2	protein tyrosine phosphatase, receptor type, N polypeptide 2	0.000286	-1.8696	0.1453
cg07010552	17	7358735	CHRNB1	cholinergic receptor, nicotinic, beta 1 (muscle)	0.000287	-6.9998	0.0572
cg25840780	20	50156843	NFATC2	nuclear factor of activated T-cells, cytoplasmic, calcineurin-dependent 2	0.000289	-3.3877	0.1011
cg13983063	5	146258615	PPP2R2B	protein phosphatase 2, regulatory subunit B, beta	0.00029	-5.0235	0.0814
cg09103232	17	7185001	SLC2A4	solute carrier family 2 (facilitated glucose transporter), member 4	0.000291	-16.6084	0.058
cg01015062	21	26978951	MRPL39	mitochondrial ribosomal protein L39	0.000292	14.0932	0.0532
cg13236409	12	42362052	NA	NA	0.000292	16.5783	0.0557
cg03578926	11	70508032	SHANK2	SH3 and multiple ankyrin repeat domains 2	0.000293	1.7694	0.0863
cg11480962	15	87667131	NA	NA	0.000293	-9.7915	0.0599
cg09169531	1	153030594	SPRR2A	small proline-rich protein 2A	0.000294	-6.4446	0.1011
cg09660810	12	132270673	SFSWAP	splicing factor, suppressor of white-apricot homolog (Drosophila)	0.000297	7.1908	0.1817
cg26655856	16	88977887	CBFA2T3	core-binding factor, runt domain, alpha subunit 2; translocated to, 3	0.000297	5.4394	0.1434
cg06720014	1	19390728	NA	NA	0.000298	-11.8121	0.0522
cg09042759	6	32134176	EGFL8	EGF-like-domain, multiple 8	0.000299	10.6284	0.0587
cg19790352	8	818778	NA	NA	0.000299	-1.8683	0.0537
cg08743017	12	99643523	ANKS1B	ankyrin repeat and sterile alpha motif domain containing 1B	0.0003	-1.9808	0.053
cg13518833	9	38490814	NA	NA	0.000301	-2.0197	0.0593
cg00506250	3	60747416	FHIT	fragile histidine triad	0.000302	-14.1383	0.0531
cg02028351	7	1008720	COX19	cytochrome c oxidase assembly homolog 19 (S. cerevisiae)	0.000302	-12.5596	0.0478
cg05188488	11	36670361	C11orf74	chromosome 11 open reading frame 74	0.000302	-22.7981	0.0532
cg17507749	15	85114479	UBE2Q2P1	ubiquitin-conjugating enzyme E2Q family member 2 pseudogene 1	0.000304	1.0582	0.0582
cg20812929	14	24458345	DHRS4L2	dehydrogenase/reductase (SDR family) member 4 like 2	0.000304	-2.81	0.1256
cg22225105	19	39522747	FBXO27	F-box protein 27	0.000306	9.081	0.0702
cg27264462	1	2106365	PRKCZ	protein kinase C, zeta	0.000308	2.1845	0.0924
cg17549513	17	9694789	DHRS7C	dehydrogenase/reductase (SDR family) member 7C	0.00031	-8.3129	0.0531
cg19612770	19	4475216	HDGFRP2	hepatoma-derived growth factor-related protein 2	0.000311	4.8926	0.0437
cg09411356	1	228395756	OBSCN	obscurin, cytoskeletal calmodulin and titin-interacting RhoGEF	0.000313	-2.3306	0.0712
cg19713959	6	112092994	FYN	FYN oncogene related to SRC, FGR, YES	0.000313	-11.1114	0.0584
cg22105146	4	56262445	TMEM165	transmembrane protein 165	0.000315	30.939	0.0551
cg07943492	4	12060625	NA	NA	0.000316	-8.7021	0.0585
cg22903773	20	40247691	CHD6	chromodomain helicase DNA binding protein 6	0.000316	-4.2229	0.0803
cg02272667	7	1922866	MAD1L1	MAD1 mitotic arrest deficient-like 1 (yeast)	0.000317	-3.7102	0.104
cg06837311	2	69533955	NA	NA	0.000317	20.7523	0.0874
cg26217827	15	68594860	ITGA11	integrin, alpha 11	0.000324	-0.3916	0.0807
cg17536848	7	156686555	LMBR1	limb development membrane protein 1	0.000325	-8.3503	0.0605
cg00885461	6	37465801	CCDC167	coiled-coil domain containing 167	0.000326	13.1331	0.0577
cg21587412	3	107244153	BBX	bobby sox homolog (Drosophila)	0.000329	17.2513	0.0737
cg25259944	5	110062473	TMEM232	transmembrane protein 232	0.000329	0.9683	0.0602
cg08378220	11	102678779	NA	NA	0.00033	1.7668	0.059
cg23027157	3	42589962	SEC22C	SEC22 vesicle trafficking protein homolog C (S. cerevisiae)	0.00033	-19.0937	0.0499
cg01688141	8	23539808	NKX3-1	NK3 homeobox 1	0.000332	24.3644	0.0718
cg06535749	1	220699960	NA	NA	0.000332	-2.0524	0.0587
cg11249120	6	130543838	SAMD3	sterile alpha motif domain containing 3	0.000332	-2.6962	0.068
cg21958090	11	112752496	NA	NA	0.000332	-3.4031	0.0793
cg26015019	3	11631138	VGLL4	vestigial-like family member 4	0.000332	-5.1513	0.0539
cg15840005	1	2139905	C1orf86	chromosome 1 open reading frame 86	0.000333	4.5809	0.1277
cg22149555	12	133410880	NA	NA	0.000333	1.606	0.0709
cg02393699	1	2106620	PRKCZ	protein kinase C, zeta	0.000336	2.3075	0.0818
cg18905461	14	52534596	NID2	nidogen 2 (osteonidogen)	0.000337	5.1991	0.0917
cg14892118	1	156561431	APOA1BP	apolipoprotein A-I binding protein	0.000339	-12.1649	0.0496
cg26576544	7	38316654	NA	NA	0.00034	-2.9154	0.0607
cg10891025	15	44828937	EIF3J	eukaryotic translation initiation factor 3, subunit J	0.000342	25.1045	0.0497
cg14377973	7	1150305	C7orf50	chromosome 7 open reading frame 50	0.000343	-12.6987	0.055
cg03683256	5	141061941	ARAP3	ArfGAP with RhoGAP domain, ankyrin repeat and PH domain 3	0.000346	7.5466	0.0815
cg22255483	19	7599141	PNPLA6	patatin-like phospholipase domain containing 6	0.000346	15.3515	0.0453
cg21324884	3	64801329	MIR548A2	microRNA 548a-2	0.000347	-3.0856	0.0816
cg18317135	19	4677230	DPP9	dipeptidyl-peptidase 9	0.000348	4.3056	0.0947
cg05102651	8	28351601	FZD3	frizzled class receptor 3	0.000349	13.4651	0.051
cg06567355	7	1499287	MICALL2	MICAL-like 2	0.00035	12.62	0.0584
cg03364832	3	54659987	CACNA2D3	calcium channel, voltage-dependent, alpha 2/delta subunit 3	0.000351	-4.0142	0.0561
cg07730907	15	83735865	BTBD1	BTB (POZ) domain containing 1	0.000353	-18.1103	0.0559
cg08206092	16	19268548	SYT17	synaptotagmin XVII	0.000355	-2.9906	0.0616
cg20380214	12	9217688	A2M-AS1	A2M antisense RNA 1	0.000358	1.4356	0.1102
cg06830450	12	58121004	NA	NA	0.000359	-18.6407	0.0559
cg02847389	10	49658716	ARHGAP22	Rho GTPase activating protein 22	0.00036	34.4779	0.0499
cg14347914	9	96706239	NA	NA	0.00036	-3.0998	0.0581
cg00769470	20	207338	DEFB129	defensin, beta 129	0.000364	-14.7267	0.0659
cg04373034	3	8546989	LMCD1	LIM and cysteine-rich domains 1	0.000368	-12.4528	0.048
cg01966756	16	3130216	NA	NA	0.000369	-14.9637	0.0519
cg11467639	1	16494499	NA	NA	0.000369	8.4166	0.1169
cg02357017	5	133512566	SKP1	S-phase kinase-associated protein 1	0.00037	18.1012	0.0893
cg15746187	1	11713123	NA	NA	0.00037	5.0956	0.1393
cg20539637	2	3698862	NA	NA	0.00037	-3.8567	0.0751
cg14740565	6	31462206	NA	NA	0.000371	10.5718	0.0696
cg27109657	16	86909402	NA	NA	0.000372	-5.123	0.0576
cg19810536	1	207623534	NA	NA	0.000373	-6.0561	0.1208
cg23425374	11	8060031	TUB	tubby bipartite transcription factor	0.000374	-2.6864	0.0548
cg13050766	1	63249793	ATG4C	autophagy related 4C, cysteine peptidase	0.000375	-3.504	0.0578
cg16019700	12	93962481	SOCS2	suppressor of cytokine signaling 2	0.000375	-8.6941	0.0484
cg18203974	13	75039802	NA	NA	0.000375	2.5222	0.0795
cg02738081	3	184971844	EHHADH	enoyl-CoA, hydratase/3-hydroxyacyl CoA dehydrogenase	0.000376	5.0009	0.0501
cg16368146	6	29943425	HCG9	HLA complex group 9 (non-protein coding)	0.000376	3.3836	0.1332
cg17117981	8	144410972	TOP1MT	topoisomerase (DNA) I, mitochondrial	0.000378	4.0575	0.1762
cg04892422	11	8044164	NA	NA	0.00038	8.3778	0.0563
cg05308829	7	2855625	GNA12	guanine nucleotide binding protein (G protein) alpha 12	0.00038	-0.8587	0.0524
cg17988842	6	790224	NA	NA	0.000383	21.498	0.048
cg23094836	7	155240306	NA	NA	0.000384	-1.5932	0.0462
cg25122402	14	101531901	NA	NA	0.000384	-26.332	0.0449
cg05583831	3	27772705	NA	NA	0.000385	5.5008	0.0956
cg13551783	1	15773099	CTRC	chymotrypsin C (caldecrin)	0.000385	2.9582	0.0959
cg24116072	4	40631919	RBM47	RNA binding motif protein 47	0.000386	9.3897	0.0702
cg18414429	19	3505367	FZR1	fizzy/cell division cycle 20 related 1 (Drosophila)	0.000387	-2.4115	0.0439
cg10338830	19	48833410	EMP3	epithelial membrane protein 3	0.000388	5.1492	0.0571
cg19983775	10	126104239	OAT	ornithine aminotransferase	0.000388	-21.7028	0.0449
cg24708471	19	30719437	NA	NA	0.000388	3.8361	0.1255
cg20630740	13	107354612	NA	NA	0.000389	-15.8981	0.0593
cg22974952	8	7212700	FAM66B	family with sequence similarity 66, member B	0.00039	1.5707	0.067
cg02941135	4	81122314	PRDM8	PR domain containing 8	0.000391	-12.3594	0.0536
cg11577716	20	20258001	C20orf26	chromosome 20 open reading frame 26	0.000391	1.4703	0.0741
cg15725808	11	62538738	TAF6L	TAF6-like RNA polymerase II, p300/CBP-associated factor (PCAF)-associated factor, 65kDa	0.000394	18.0545	0.0544
cg03539717	19	13065086	GADD45GIP1	growth arrest and DNA-damage-inducible, gamma interacting protein 1	0.000395	4.4063	0.1369
cg06407657	20	43937138	NA	NA	0.000395	1.5231	0.0766
cg27151174	16	30367227	CD2BP2	CD2 (cytoplasmic tail) binding protein 2	0.000395	-17.4391	0.0696
cg09580336	1	116915122	ATP1A1	ATPase, Na+/K+ transporting, alpha 1 polypeptide	0.000396	2.503	0.0757
cg25941075	11	73729854	NA	NA	0.000397	2.6311	0.0969
cg02802775	11	31391443	NA	NA	0.000399	-15.3484	0.0464
cg05894566	4	83209752	NA	NA	0.0004	-6.1817	0.1071
cg07171687	10	22843607	PIP4K2A	phosphatidylinositol-5-phosphate 4-kinase, type II, alpha	0.0004	-1.7818	0.0556
cg20379725	6	28602543	NA	NA	0.000403	2.3621	0.0567
cg11954479	1	92952196	GFI1	growth factor independent 1 transcription repressor	0.000404	17.7932	0.0679
cg20381115	15	45671148	NA	NA	0.000404	1.6699	0.0595
cg14124261	9	116262291	RGS3	regulator of G-protein signaling 3	0.000406	2.879	0.0882
cg00651709	8	23080053	TNFRSF10A	tumor necrosis factor receptor superfamily, member 10a	0.000408	-14.3253	0.0508
cg17164151	10	134826077	NA	NA	0.000408	-1.9487	0.054
cg23437573	12	133349997	GOLGA3	golgin A3	0.000408	-20.1779	0.0449
cg09995475	1	167523203	CREG1	cellular repressor of E1A-stimulated genes 1	0.000409	7.2886	0.0774
cg02603868	16	87799809	KLHDC4	kelch domain containing 4	0.00041	7.868	0.1044
cg14537332	11	70508113	SHANK2	SH3 and multiple ankyrin repeat domains 2	0.00041	1.0981	0.0808
cg09017174	11	35440525	SLC1A2	solute carrier family 1 (glial high affinity glutamate transporter), member 2	0.000411	3.9197	0.0799
cg11794120	7	2087905	MAD1L1	MAD1 mitotic arrest deficient-like 1 (yeast)	0.000412	9.2403	0.0596
cg13861219	6	3228943	TUBB2B	tubulin, beta 2B class IIb	0.000412	-9.4665	0.0528
cg03350138	6	28446794	NA	NA	0.000414	1.3922	0.0699
cg12509268	12	124911444	NCOR2	nuclear receptor corepressor 2	0.000415	-4.958	0.0739
cg00797477	17	19264814	B9D1	B9 protein domain 1	0.000416	6.7781	0.0662
cg24502330	1	20914028	CDA	cytidine deaminase	0.000417	2.3261	0.1148
cg24147187	20	36535798	VSTM2L	V-set and transmembrane domain containing 2 like	0.000419	1.3432	0.0546
cg25918510	13	112669546	NA	NA	0.00042	-4.6783	0.058
cg11841459	2	17991899	NA	NA	0.000421	-7.5392	0.0565
cg14669749	1	2246478	NA	NA	0.000421	11.8646	0.0784
cg00509007	11	1781557	NA	NA	0.000422	4.34	0.1776
cg14108711	9	130922733	C9orf16	chromosome 9 open reading frame 16	0.000422	17.1773	0.0574
cg12698662	3	15914712	MIR563	microRNA 563	0.000425	-6.7743	0.0619
cg15084499	1	227505916	CDC42BPA	CDC42 binding protein kinase alpha (DMPK-like)	0.000425	-10.3779	0.0507
cg16269716	1	150241781	APH1A	APH1A gamma secretase subunit	0.000425	-12.9823	0.0447
cg14912045	12	117184799	RNFT2	ring finger protein, transmembrane 2	0.000428	-1.5582	0.0879
cg16780259	10	81597304	NA	NA	0.000428	11.6892	0.0602
cg01780171	2	236100688	NA	NA	0.000431	-6.0178	0.052
cg18040813	6	143381505	AIG1	androgen-induced 1	0.000431	-10.3481	0.05
cg26543816	4	38180741	NA	NA	0.000431	6.0536	0.0583
cg27080765	3	57542803	PDE12	phosphodiesterase 12	0.000431	14.7677	0.057
cg12049787	19	45409080	APOE	apolipoprotein E	0.000434	7.8708	0.0729
cg00081404	2	106957722	NA	NA	0.000436	-6.5841	0.0584
cg17931409	4	6037687	JAKMIP1	janus kinase and microtubule interacting protein 1	0.000436	2.926	0.0565
cg02607605	16	88729149	NA	NA	0.000437	20.3687	0.0845
cg11673304	2	208490091	METTL21A	methyltransferase like 21A	0.000439	11.5603	0.0698
cg03030426	17	15183229	NA	NA	0.000442	-5.3945	0.0632
cg17248924	5	110062384	TMEM232	transmembrane protein 232	0.000442	0.8148	0.0567
cg15117891	5	146893482	NA	NA	0.000444	3.5373	0.0838
cg01593378	9	88135871	NA	NA	0.000445	1.8342	0.0474
cg06173461	11	48285821	OR4X1	olfactory receptor, family 4, subfamily X, member 1	0.000446	-2.7977	0.0588
cg14113324	3	194393377	LSG1	large 60S subunit nuclear export GTPase 1	0.000447	-17.056	0.0631
cg07666882	5	102898223	NUDT12	nudix (nucleoside diphosphate linked moiety X)-type motif 12	0.000448	-2.1879	0.0467
cg22874255	19	1768630	ONECUT3	one cut homeobox 3	0.000449	-1.415	0.0495
cg02490453	16	30816924	NA	NA	0.00045	13.7676	0.0683
cg13183282	1	155948244	ARHGEF2	Rho/Rac guanine nucleotide exchange factor (GEF) 2	0.000452	14.4263	0.0815
cg01139016	2	236656087	AGAP1	ArfGAP with GTPase domain, ankyrin repeat and PH domain 1	0.000453	-4.0035	0.0582
cg03308240	16	34403971	UBE2MP1	ubiquitin-conjugating enzyme E2M pseudogene 1	0.000454	1.4706	0.063
cg03875632	2	74684566	NA	NA	0.000457	2.626	0.0685
cg17283620	2	43013772	HAAO	3-hydroxyanthranilate 3,4-dioxygenase	0.000457	0.5161	0.0853
cg21878759	18	44099053	LOXHD1	lipoxygenase homology domains 1	0.000457	-2.6869	0.0577
cg07676273	5	111755053	NA	NA	0.00046	12.0248	0.0485
cg04174124	8	143591042	BAI1	brain-specific angiogenesis inhibitor 1	0.000462	-2.6938	0.0506
cg09331335	19	13209485	NFIX	nuclear factor I/X (CCAAT-binding transcription factor)	0.000462	6.8161	0.078
cg14475840	9	103191817	MSANTD3	Myb/SANT-like DNA-binding domain containing 3	0.000462	3.8874	0.0903
cg00421541	1	218334134	NA	NA	0.000463	-2.4481	0.0559
cg14666972	15	90745322	SEMA4B	sema domain, immunoglobulin domain (Ig), transmembrane domain (TM) and short cytoplasmic domain, (semaphorin) 4B	0.000463	3.4659	0.087
cg27630257	7	73037659	MLXIPL	MLX interacting protein-like	0.000463	12.1034	0.0819
cg15805553	17	58156359	HEATR6	HEAT repeat containing 6	0.000464	18.4985	0.0697
cg18875371	14	29244185	C14orf23	chromosome 14 open reading frame 23	0.000464	4.7924	0.0952
cg22946582	10	42670961	NA	NA	0.000465	-2.779	0.0693
cg14274989	2	119606302	EN1	engrailed homeobox 1	0.000468	-7.2403	0.0514
cg04391048	2	18766022	NT5C1B	5'-nucleotidase, cytosolic IB	0.00047	1.6085	0.0746
cg11198589	1	33721369	ZNF362	zinc finger protein 362	0.00047	3.1226	0.1377
cg24683680	2	176948864	EVX2	even-skipped homeobox 2	0.00047	-2.7189	0.0534
cg08600378	13	28562900	URAD	ureidoimidazoline (2-oxo-4-hydroxy-4-carboxy-5-) decarboxylase	0.000471	0.4622	0.0775
cg09508671	16	85194020	NA	NA	0.000473	2.5663	0.059
cg03669282	1	228566718	NA	NA	0.000474	6.0093	0.0806
cg12383453	11	134254877	B3GAT1	beta-1,3-glucuronyltransferase 1 (glucuronosyltransferase P)	0.000474	-8.1704	0.0578
cg07266910	3	178745575	ZMAT3	zinc finger, matrin-type 3	0.000475	1.5614	0.0748
cg24604417	5	49995694	PARP8	poly (ADP-ribose) polymerase family, member 8	0.000475	-6.5869	0.0651
cg02962903	2	239887658	NA	NA	0.000476	-5.5472	0.0514
cg02964324	7	43291318	HECW1	HECT, C2 and WW domain containing E3 ubiquitin protein ligase 1	0.000476	-0.6146	0.0854
cg05338731	22	23489041	RAB36	RAB36, member RAS oncogene family	0.000476	-0.3616	0.0721
cg26451345	6	47666248	GPR115	G protein-coupled receptor 115	0.000477	-9.0894	0.0481
cg21468825	2	71453731	PAIP2B	poly(A) binding protein interacting protein 2B	0.000481	12.6439	0.0818
cg21202716	11	70508022	SHANK2	SH3 and multiple ankyrin repeat domains 2	0.000483	2.1272	0.0793
cg01027750	19	42636639	POU2F2	POU class 2 homeobox 2	0.000484	-17.4244	0.0535
cg19843449	15	27217186	GABRG3	gamma-aminobutyric acid (GABA) A receptor, gamma 3	0.000484	2.1263	0.0691
cg21291672	1	29451713	TMEM200B	transmembrane protein 200B	0.000484	-2.4678	0.0864
cg06156640	2	3704363	ALLC	allantoicase	0.000487	-3.6444	0.0688
cg24307703	1	3538168	NA	NA	0.000489	4.6785	0.0569
cg10459017	6	36737623	CPNE5	copine V	0.00049	-7.796	0.108
cg24875889	3	196082185	UBXN7	UBX domain protein 7	0.00049	8.6466	0.0557
cg05725797	7	6414202	RAC1	ras-related C3 botulinum toxin substrate 1 (rho family, small GTP binding protein Rac1)	0.000491	6.4207	0.0699
cg06682556	13	65533139	NA	NA	0.000492	-12.1861	0.0559
cg23928910	5	89705806	CETN3	centrin, EF-hand protein, 3	0.000494	10.8953	0.042
cg00932063	10	126234138	LHPP	phospholysine phosphohistidine inorganic pyrophosphate phosphatase	0.000495	1.6479	0.0809
cg03496709	10	29698460	PTCHD3P1	patched domain containing 3 pseudogene 1	0.000495	-2.4176	0.0603
cg06898306	6	33996673	GRM4	glutamate receptor, metabotropic 4	0.000496	-12.5459	0.0466
cg13014422	11	47270581	NA	NA	0.000497	15.849	0.0552
cg24938210	10	73498640	NA	NA	0.000497	-1.5625	0.0737
cg24124398	17	40075096	ACLY	ATP citrate lyase	0.000498	19.1785	0.0502
cg13230208	1	27524410	NA	NA	0.000499	1.6818	0.0523
cg03548490	16	19061053	TMC7	transmembrane channel-like 7	0.0005	-0.9243	0.0647
cg22991477	5	106969956	EFNA5	ephrin-A5	0.0005	5.0346	0.0521
cg02976843	17	2843257	RAP1GAP2	RAP1 GTPase activating protein 2	0.000501	4.3252	0.176
cg27531553	1	6615604	NA	NA	0.000502	5.211	0.0559
cg00554570	17	78880228	RPTOR	regulatory associated protein of MTOR, complex 1	0.000505	-35.2515	0.0457
cg11170393	6	345972	DUSP22	dual specificity phosphatase 22	0.000505	-3.1488	0.0661
cg12275410	10	135123239	NA	NA	0.000506	4.1077	0.1109
cg15149625	4	123595010	NA	NA	0.000507	8.8091	0.0486
cg17462200	12	114841980	TBX5	T-box 5	0.000508	6.1163	0.0779
cg23671626	1	230837516	NA	NA	0.000513	-17.8317	0.0446
cg06196828	7	120495037	TSPAN12	tetraspanin 12	0.000514	-5.1308	0.104
cg03192020	8	11204681	TDH	L-threonine dehydrogenase (pseudogene)	0.000516	11.143	0.0803
cg04845185	20	61696220	NA	NA	0.000516	-8.584	0.0521
cg06897927	10	124895500	HMX3	H6 family homeobox 3	0.000517	-13.1106	0.0535
cg14388466	8	118843355	EXT1	exostosin glycosyltransferase 1	0.000518	-8.9593	0.0597
cg23363832	3	139258939	RBP1	retinol binding protein 1, cellular	0.000518	-7.5228	0.0438
cg24035484	12	20000505	NA	NA	0.000519	5.375	0.1408
cg00753676	4	38662991	FLJ13197	uncharacterized FLJ13197	0.00052	5.3576	0.0831
cg03238691	15	74597579	CCDC33	coiled-coil domain containing 33	0.00052	-7.4338	0.0536
cg08551636	11	80456872	NA	NA	0.00052	-4.7831	0.0555
cg18757087	5	173317332	CPEB4	cytoplasmic polyadenylation element binding protein 4	0.00052	3.4873	0.1435
cg19529551	3	133615241	RAB6B	RAB6B, member RAS oncogene family	0.000521	2.0206	0.0689
cg06486088	2	237010222	AGAP1	ArfGAP with GTPase domain, ankyrin repeat and PH domain 1	0.000525	-7.1659	0.0573
cg17999505	8	116476994	TRPS1	trichorhinophalangeal syndrome I	0.000528	3.3469	0.0592
cg23924007	4	140099401	NA	NA	0.000528	-21.5823	0.0557
cg19466178	19	42721812	DEDD2	death effector domain containing 2	0.000529	-19.2521	0.0504
cg01189915	7	128095027	HILPDA	hypoxia inducible lipid droplet-associated	0.00053	2.4584	0.0697
cg05990214	19	49122326	NA	NA	0.000533	18.5374	0.0481
cg07224455	1	10058340	RBP7	retinol binding protein 7, cellular	0.000536	-11.0466	0.0509
cg00486525	2	150444762	MMADHC	methylmalonic aciduria (cobalamin deficiency) cblD type, with homocystinuria	0.000537	1.8107	0.0471
cg24060527	17	9066156	NTN1	netrin 1	0.000538	3.6145	0.0461
cg06739182	7	73588702	EIF4H	eukaryotic translation initiation factor 4H	0.000539	23.4842	0.0595
cg21070846	7	100170496	SAP25	Sin3A-associated protein, 25kDa	0.000539	-10.0466	0.0499
cg24214470	17	1665119	SERPINF1	serpin peptidase inhibitor, clade F (alpha-2 antiplasmin, pigment epithelium derived factor), member 1	0.000539	4.4456	0.1063
cg19178853	4	174450408	NA	NA	0.00054	9.6088	0.1001
cg23951198	14	24899306	NA	NA	0.00054	16.0233	0.0557
cg03988107	22	21802598	HIC2	hypermethylated in cancer 2	0.000543	5.0244	0.1165
cg11597131	2	176988939	HOXD9	homeobox D9	0.000544	7.6067	0.0784
cg05738749	6	29911004	HLA-A	major histocompatibility complex, class I, A	0.000545	4.196	0.0613
cg23601416	22	19950040	COMT	catechol-O-methyltransferase	0.000549	2.8393	0.0717
cg06604447	14	102700848	MOK	MOK protein kinase	0.000551	2.7153	0.0707
cg11044716	13	37269129	SERTM1	serine-rich and transmembrane domain containing 1	0.000551	-5.5445	0.044
cg12895370	12	6755816	ACRBP	acrosin binding protein	0.000552	3.1186	0.0779
cg08885114	8	615351	ERICH1	glutamate-rich 1	0.000555	-11.0762	0.0597
cg26120226	1	201435275	PHLDA3	pleckstrin homology-like domain, family A, member 3	0.000555	-5.3684	0.0926
cg10353870	2	127864778	BIN1	bridging integrator 1	0.000556	21.2915	0.0471
cg22507154	1	91185233	NA	NA	0.000556	1.5379	0.0895
cg19038034	20	34824355	AAR2	AAR2 splicing factor homolog (S. cerevisiae)	0.00056	37.1988	0.045
cg07611121	5	14342307	TRIO	trio Rho guanine nucleotide exchange factor	0.000561	-2.2085	0.0644
cg07563761	12	132852053	NA	NA	0.000562	2.8556	0.0647
cg12947079	5	556291	NA	NA	0.000562	-7.8416	0.0525
cg17880014	2	71693165	DYSF	dysferlin	0.000562	2.6495	0.0609
cg05138949	3	57195542	IL17RD	interleukin 17 receptor D	0.000564	-1.42	0.0438
cg21139713	1	27675587	SYTL1	synaptotagmin-like 1	0.000565	3.5285	0.0812
cg01203563	12	122108663	MORN3	MORN repeat containing 3	0.000566	1.9073	0.0439
cg03835095	3	183980095	NA	NA	0.000572	-2.6506	0.0447
cg10294474	16	49090004	NA	NA	0.000572	1.4212	0.0532
cg23112213	5	137549144	CDC23	cell division cycle 23	0.000572	3.2649	0.0469
cg14449209	13	30428664	NA	NA	0.000574	3.1941	0.0509
cg25745697	10	134755862	NA	NA	0.000574	2.9871	0.0602
cg06225983	16	31085762	NA	NA	0.000575	23.7846	0.066
cg20673840	5	54281362	ESM1	endothelial cell-specific molecule 1	0.000575	3.446	0.0731
cg01178710	10	100137031	NA	NA	0.000576	-1.929	0.0891
cg19618297	13	112760313	NA	NA	0.000581	7.4498	0.0538
cg24769369	5	140502262	PCDHB4	protocadherin beta 4	0.000581	-8.432	0.0439
cg17971290	1	245915294	SMYD3	SET and MYND domain containing 3	0.000582	-3.9177	0.073
cg09444531	8	120615567	ENPP2	ectonucleotide pyrophosphatase/phosphodiesterase 2	0.000586	-3.9049	0.0529
cg11186858	17	75096382	NA	NA	0.000587	3.0466	0.1426
cg06420903	16	88186669	NA	NA	0.000588	-14.2613	0.0471
cg10594543	5	33649717	ADAMTS12	ADAM metallopeptidase with thrombospondin type 1 motif, 12	0.000589	-8.7042	0.0594
cg07919443	10	102419409	NA	NA	0.00059	3.3778	0.0826
cg23264914	11	890505	CHID1	chitinase domain containing 1	0.00059	4.6669	0.0702
cg25111284	3	66504370	LRIG1	leucine-rich repeats and immunoglobulin-like domains 1	0.00059	6.309	0.0929
cg04225197	12	56757806	APOF	apolipoprotein F	0.000592	3.7569	0.0442
cg10802379	5	150400395	GPX3	glutathione peroxidase 3 (plasma)	0.000592	5.7399	0.0878
cg00164542	18	33709842	NA	NA	0.000593	-17.3305	0.0481
cg03564730	2	310099	NA	NA	0.000593	7.6118	0.0465
cg22050792	2	100483735	AFF3	AF4/FMR2 family, member 3	0.000594	-8.7674	0.0694
cg13146913	17	39191675	KRTAP1-3	keratin associated protein 1-3	0.000595	-1.7974	0.0464
cg24606762	20	61806972	NA	NA	0.000595	4.0431	0.0606
cg05220083	12	58152793	2015-03-09	membrane-associated ring finger (C3HC4) 9	0.000596	7.1723	0.06
cg13224914	10	12750368	CAMK1D	calcium/calmodulin-dependent protein kinase ID	0.000596	-3.055	0.1041
cg18366249	2	240499954	NA	NA	0.000596	-6.658	0.0564
cg04970064	17	266066	NA	NA	0.000597	-3.1454	0.1072
cg14566393	6	27483011	NA	NA	0.000597	1.5347	0.0744
cg02188142	21	15434350	NA	NA	0.000598	-1.0362	0.0653
cg03214308	16	50581404	NKD1	naked cuticle homolog 1 (Drosophila)	0.000599	13.7248	0.0917
cg20994022	17	7197813	YBX2	Y box binding protein 2	0.0006	-1.9981	0.058
cg19014289	17	568442	VPS53	vacuolar protein sorting 53 homolog (S. cerevisiae)	0.000601	-1.235	0.0862
cg09029192	17	76015204	TNRC6C	trinucleotide repeat containing 6C	0.000602	3.7207	0.1289
cg12396368	1	6294850	ICMT	isoprenylcysteine carboxyl methyltransferase	0.000602	5.2364	0.0912
cg18131537	11	615732	IRF7	interferon regulatory factor 7	0.000602	25.1127	0.0557
cg18261491	1	46859780	FAAH	fatty acid amide hydrolase	0.000602	2.1273	0.0817
cg07562483	10	29698470	PTCHD3P1	patched domain containing 3 pseudogene 1	0.000603	-2.1354	0.0584
cg25561440	15	74220017	LOXL1	lysyl oxidase-like 1	0.000603	-11.4247	0.0473
cg18235662	6	164975487	NA	NA	0.000605	-3.193	0.0923
cg13465000	1	9670867	TMEM201	transmembrane protein 201	0.000609	-8.4646	0.0583
cg00333512	8	25909599	NA	NA	0.00061	-8.9458	0.094
cg08292467	5	140782510	NA	NA	0.000611	-2.0803	0.0757
cg12116137	17	1576449	PRPF8	pre-mRNA processing factor 8	0.000612	3.4429	0.1583
cg00536080	19	13409931	CACNA1A	calcium channel, voltage-dependent, P/Q type, alpha 1A subunit	0.000613	1.7125	0.0568
cg05568466	16	8431529	NA	NA	0.000613	8.9693	0.0516
cg17342834	11	535396	HRAS	Harvey rat sarcoma viral oncogene homolog	0.000613	11.716	0.0754
cg00073771	10	126107736	OAT	ornithine aminotransferase	0.000614	-25.7282	0.0536
cg12606396	13	58204379	PCDH17	protocadherin 17	0.000619	7.7103	0.0672
cg21281001	8	11725306	CTSB	cathepsin B	0.000619	21.2608	0.0712
cg09530763	11	119204876	RNF26	ring finger protein 26	0.000621	4.979	0.0667
cg14230696	2	176968920	NA	NA	0.000621	4.2073	0.0631
cg20819084	8	38758714	PLEKHA2	pleckstrin homology domain containing, family A (phosphoinositide binding specific) member 2	0.000622	6.7782	0.0532
cg25738279	1	68027617	NA	NA	0.000622	-4.21	0.0713
cg26800162	12	21810808	LDHB	lactate dehydrogenase B	0.000622	-13.5165	0.0543
cg09435890	16	90144788	NA	NA	0.000624	1.3006	0.0784
cg25966489	19	18709415	CRLF1	cytokine receptor-like factor 1	0.000624	-3.7563	0.0503
cg06638966	6	70576321	COL19A1	collagen, type XIX, alpha 1	0.000625	2.2568	0.0542
cg23918047	17	79828356	ARHGDIA	Rho GDP dissociation inhibitor (GDI) alpha	0.000625	-17.4755	0.0659
cg25444556	5	153990114	NA	NA	0.000625	26.3492	0.0493
cg03555710	10	6220879	PFKFB3	6-phosphofructo-2-kinase/fructose-2,6-biphosphatase 3	0.000626	-16.2772	0.0472
cg13931531	9	19791354	NA	NA	0.00063	-2.477	0.074
cg16398451	12	51593266	POU6F1	POU class 6 homeobox 1	0.00063	4.1858	0.1776
cg10028549	4	7941894	AFAP1	actin filament associated protein 1	0.000631	-1.5088	0.0535
cg02737458	16	80178491	NA	NA	0.000632	-2.5094	0.0772
cg17170133	1	184411563	C1orf21	chromosome 1 open reading frame 21	0.000632	-6.7354	0.0427
cg10515982	10	120966350	GRK5	G protein-coupled receptor kinase 5	0.000633	2.5601	0.073
cg02872930	19	45649752	NA	NA	0.000634	2.7522	0.1086
cg07751698	3	168864125	MECOM	MDS1 and EVI1 complex locus	0.000635	-13.0881	0.0522
cg12132396	14	26676915	NA	NA	0.000636	-3.5464	0.0466
cg18935108	11	113660932	NA	NA	0.000636	1.1664	0.062
cg07259938	3	9780998	BRPF1	bromodomain and PHD finger containing, 1	0.000637	11.9392	0.0542
cg27056555	1	6293422	ICMT	isoprenylcysteine carboxyl methyltransferase	0.000638	10.0713	0.0473
cg12105941	11	133657466	NA	NA	0.000642	2.0291	0.0727
cg01401971	10	27032461	PDSS1	prenyl (decaprenyl) diphosphate synthase, subunit 1	0.000645	14.8029	0.0461
cg02286990	1	32666098	CCDC28B	coiled-coil domain containing 28B	0.000648	-25.8526	0.0531
cg02573873	16	81520244	CMIP	c-Maf inducing protein	0.000651	-12.7324	0.048
cg27283913	16	29937403	KCTD13	potassium channel tetramerization domain containing 13	0.000654	-24.6302	0.0542
cg17422926	1	2159369	SKI	v-ski avian sarcoma viral oncogene homolog	0.000655	25.1699	0.0558
cg17418276	11	69065442	NA	NA	0.000659	2.4067	0.0749
cg00370608	16	70784519	VAC14	Vac14 homolog (S. cerevisiae)	0.00066	4.772	0.1426
cg23908488	11	206943	BET1L	Bet1 golgi vesicular membrane trafficking protein-like	0.00066	-8.3147	0.0527
cg01538969	6	30624636	DHX16	DEAH (Asp-Glu-Ala-His) box polypeptide 16	0.000661	3.5984	0.2131
cg11906038	17	72450232	NA	NA	0.000662	-27.4008	0.0495
cg23199643	19	1699159	NA	NA	0.000663	-11.323	0.0538
cg15967111	10	81444894	BEND3P3	BEN domain containing 3 pseudogene 3	0.000667	1.9944	0.0695
cg17370616	14	56233068	RPL13AP3	ribosomal protein L13a pseudogene 3	0.000668	0.4073	0.0669
cg02730678	6	36641554	NA	NA	0.000669	3.1172	0.0417
cg00520096	1	93251044	EVI5	ecotropic viral integration site 5	0.00067	16.5656	0.0658
cg19942459	11	70508110	SHANK2	SH3 and multiple ankyrin repeat domains 2	0.000671	1.9309	0.0727
cg19464876	2	55847483	NA	NA	0.000674	2.8839	0.0817
cg11761821	2	97175259	NEURL3	neuralized E3 ubiquitin protein ligase 3	0.000675	-4.9544	0.1381
cg00902674	3	111904703	SLC9C1	solute carrier family 9, subfamily C (Na+-transporting carboxylic acid decarboxylase), member 1	0.000676	-1.8655	0.0697
cg14332815	11	18433564	LDHC	lactate dehydrogenase C	0.000676	1.0203	0.06
cg08254266	8	36641818	KCNU1	potassium channel, subfamily U, member 1	0.000677	-5.8647	0.0593
cg14958334	8	144856746	NA	NA	0.000677	1.4197	0.0422
cg03122372	12	56651912	ANKRD52	ankyrin repeat domain 52	0.000679	17.5078	0.054
cg05377214	12	98848415	NA	NA	0.00068	9.8313	0.051
cg11715903	14	53417327	FERMT2	fermitin family member 2	0.00068	-18.8333	0.0566
cg03263549	11	119234950	USP2	ubiquitin specific peptidase 2	0.000681	6.7301	0.0788
cg17073733	12	49374657	WNT1	wingless-type MMTV integration site family, member 1	0.000683	-4.917	0.0662
cg04398171	2	206514240	NA	NA	0.000684	-3.5874	0.063
cg07001334	10	112505133	RBM20	RNA binding motif protein 20	0.000684	5.2269	0.0495
cg18217136	20	36157651	BLCAP	bladder cancer associated protein	0.000684	4.4266	0.094
cg19906545	13	51416639	DLEU7	deleted in lymphocytic leukemia, 7	0.000685	3.0324	0.1052
cg24185443	19	11533199	CCDC151	coiled-coil domain containing 151	0.000687	-11.2493	0.0653
cg27183726	19	34112306	CHST8	carbohydrate (N-acetylgalactosamine 4-0) sulfotransferase 8	0.000689	-1.577	0.0396
cg03327619	2	159810515	NA	NA	0.000691	-12.2257	0.103
cg08069310	16	71748860	PHLPP2	PH domain and leucine rich repeat protein phosphatase 2	0.000691	-12.3596	0.0571
cg02071003	2	108643220	NA	NA	0.000692	-5.891	0.0467
cg08667899	17	45177628	NA	NA	0.000692	7.5641	0.0605
cg23881385	8	62052430	NA	NA	0.000694	8.6701	0.0536
cg22548088	19	6271786	MLLT1	myeloid/lymphoid or mixed-lineage leukemia (trithorax homolog, Drosophila); translocated to, 1	0.000695	3.9826	0.0834
cg02564761	4	37246054	NWD2	NACHT and WD repeat domain containing 2	0.000696	-3.0165	0.0483
cg08089041	12	751692	NINJ2	ninjurin 2	0.000696	-1.1419	0.0567
cg17423071	10	67679803	CTNNA3	catenin (cadherin-associated protein), alpha 3	0.000696	-7.4323	0.0669
cg05327971	14	77278659	ANGEL1	angel homolog 1 (Drosophila)	0.000698	21.1687	0.0468
cg15689069	19	56154944	ZNF581	zinc finger protein 581	0.000698	35.2951	0.045
cg04396791	11	70508180	SHANK2	SH3 and multiple ankyrin repeat domains 2	0.000699	3.3686	0.0657
cg11003530	5	115299646	AQPEP	laeverin	0.000699	1.9304	0.0951
cg21137515	11	2721857	NA	NA	0.000699	2.9585	0.0575
cg17267260	5	12322	NA	NA	0.000701	1.8012	0.0499
cg25017900	10	35102487	PARD3	par-3 family cell polarity regulator	0.000701	-3.4313	0.0642
cg04411969	1	38272635	NA	NA	0.000704	-9.6253	0.0415
cg13663300	11	22688474	GAS2	growth arrest-specific 2	0.000704	-5.79	0.0497
cg06446548	5	1840181	NA	NA	0.000706	-2.339	0.0435
cg14086681	7	158152674	PTPRN2	protein tyrosine phosphatase, receptor type, N polypeptide 2	0.000707	-4.1795	0.057
cg23606925	10	102471597	NA	NA	0.000707	-2.2832	0.0556
cg06034437	3	10183196	VHL	von Hippel-Lindau tumor suppressor, E3 ubiquitin protein ligase	0.000711	-2.8687	0.0439
cg27464144	17	66951572	ABCA8	ATP-binding cassette, sub-family A (ABC1), member 8	0.000711	-8.1493	0.0529
cg10308961	12	126164469	NA	NA	0.000713	-4.0418	0.0513
cg17722435	7	22604019	NA	NA	0.000713	-2.5018	0.0808
cg19767548	11	18433554	LDHC	lactate dehydrogenase C	0.000713	1.1049	0.0628
cg14803350	5	159545855	PWWP2A	PWWP domain containing 2A	0.000715	9.8828	0.0591
cg06382303	17	8130356	CTC1	CTS telomere maintenance complex component 1	0.000717	2.146	0.0832
cg20769177	17	44928516	WNT9B	wingless-type MMTV integration site family, member 9B	0.000718	-1.9768	0.0836
cg22630628	10	73337125	CDH23	cadherin-related 23	0.00072	-12.5043	0.0389
cg02235261	1	47693873	TAL1	T-cell acute lymphocytic leukemia 1	0.000723	-6.3445	0.0608
cg17375396	11	67202808	RPS6KB2	ribosomal protein S6 kinase, 70kDa, polypeptide 2	0.000723	2.6433	0.0879
cg12556555	15	48484060	CTXN2	cortexin 2	0.000728	3.7102	0.0662
cg05446923	7	134387568	NA	NA	0.000729	-6.372	0.0681
cg09101235	7	148480326	CUL1	cullin 1	0.000729	-1.6686	0.1154
cg02514143	5	958299	NA	NA	0.00073	-1.5692	0.0648
cg02557906	1	220102517	SLC30A10	solute carrier family 30, member 10	0.000732	2.331	0.048
cg13437164	1	22890048	EPHA8	EPH receptor A8	0.000733	8.1334	0.0692
cg13875012	1	11710610	FBXO2	F-box protein 2	0.000734	-16.9237	0.0512
cg22867066	7	128694666	NA	NA	0.000736	-3.6952	0.0537
cg20282814	1	43423072	SLC2A1	solute carrier family 2 (facilitated glucose transporter), member 1	0.000738	3.715	0.1375
cg26346797	3	12326068	NA	NA	0.000738	-5.4378	0.053
cg12164777	17	17399729	RASD1	RAS, dexamethasone-induced 1	0.000739	19.0192	0.057
cg14388237	5	150051778	MYOZ3	myozenin 3	0.000739	0.8855	0.074
cg00902265	3	178866220	PIK3CA	phosphatidylinositol-4,5-bisphosphate 3-kinase, catalytic subunit alpha	0.000742	-28.9651	0.0487
cg21084260	3	195311868	APOD	apolipoprotein D	0.000748	-4.8317	0.0477
cg04735509	12	63545783	AVPR1A	arginine vasopressin receptor 1A	0.000749	-2.491	0.0539
cg07352234	8	121457652	NA	NA	0.000749	-16.1321	0.0533
cg20754708	3	193419842	NA	NA	0.000749	3.5159	0.1132
cg08062049	2	121427380	NA	NA	0.000751	3.6229	0.1313
cg13035604	14	39575913	NA	NA	0.000752	9.9747	0.0427
cg10627262	19	17830147	MAP1S	microtubule-associated protein 1S	0.000754	18.2095	0.059
cg04995095	17	72619556	CD300E	CD300e molecule	0.000755	-3.5322	0.0569
cg00072426	16	86592512	NA	NA	0.000758	-3.9649	0.0483
cg09513309	1	6614775	NA	NA	0.000758	6.8505	0.0594
cg16370389	4	37962041	NA	NA	0.000758	-16.7594	0.0454
cg26175789	2	75821892	NA	NA	0.000758	1.1688	0.0908
cg02337062	3	49203509	CCDC71	coiled-coil domain containing 71	0.00076	14.0725	0.0828
cg20129314	15	28184080	OCA2	oculocutaneous albinism II	0.000762	3.8284	0.051
cg03922834	4	4226530	OTOP1	otopetrin 1	0.000763	-3.5043	0.0654
cg14162417	1	226315857	NA	NA	0.000764	2.8548	0.0825
cg07379779	3	23641714	NA	NA	0.000767	-6.2943	0.0666
cg03028236	15	65669811	IGDCC3	immunoglobulin superfamily, DCC subclass, member 3	0.00077	7.4678	0.0694
cg21002264	17	8091665	C17orf59	chromosome 17 open reading frame 59	0.00077	4.6574	0.0639
cg11868940	17	923728	ABR	active BCR-related	0.000773	-18.1105	0.0416
cg12195446	13	110424497	IRS2	insulin receptor substrate 2	0.000773	-0.4223	0.0596
cg14877718	5	71228754	NA	NA	0.000773	1.6603	0.0713
cg25249849	11	117695486	FXYD2	FXYD domain containing ion transport regulator 2	0.000775	4.3483	0.1581
cg06649610	11	65405268	SIPA1	signal-induced proliferation-associated 1	0.000777	3.8213	0.0863
cg26517151	10	127407679	EDRF1	erythroid differentiation regulatory factor 1	0.00078	-2.5126	0.0461
cg05197447	15	91642909	SV2B	synaptic vesicle glycoprotein 2B	0.000781	4.3188	0.0487
cg16003390	18	60987446	BCL2	B-cell CLL/lymphoma 2	0.000782	17.8098	0.0533
cg14584255	6	163149320	NA	NA	0.000783	1.7323	0.0833
cg08033551	15	74659966	CYP11A1	cytochrome P450, family 11, subfamily A, polypeptide 1	0.000784	7.068	0.0494
cg20092296	10	134984426	KNDC1	kinase non-catalytic C-lobe domain (KIND) containing 1	0.000784	-2.481	0.0523
cg20933946	15	96892116	NA	NA	0.000784	-2.3961	0.042
cg21926612	6	163149169	NA	NA	0.000787	1.0328	0.0815
cg19676502	14	50438151	NA	NA	0.000788	3.7257	0.0835
cg01180523	6	33153311	COL11A2	collagen, type XI, alpha 2	0.00079	-3.6546	0.0519
cg16068196	13	49822161	CDADC1	cytidine and dCMP deaminase domain containing 1	0.00079	18.6764	0.0605
cg21945322	19	43271112	PSG8	pregnancy specific beta-1-glycoprotein 8	0.00079	-13.1112	0.0531
cg21248305	6	30132715	TRIM15	tripartite motif containing 15	0.000792	5.4296	0.0499
cg21915313	5	140774426	NA	NA	0.000792	-1.4395	0.0644
cg17962342	12	123320915	HIP1R	huntingtin interacting protein 1 related	0.000793	20.1744	0.0447
cg01206472	22	39078311	TOMM22	translocase of outer mitochondrial membrane 22 homolog (yeast)	0.000794	-19.1864	0.0393
cg12352960	10	43428578	NA	NA	0.000794	-6.395	0.0729
cg19402083	9	138593858	KCNT1	potassium channel, subfamily T, member 1	0.000794	-14.4516	0.0419
cg00806900	12	109589392	ACACB	acetyl-CoA carboxylase beta	0.000795	3.66	0.0515
cg20154932	12	110888206	ARPC3	actin related protein 2/3 complex, subunit 3, 21kDa	0.000795	-18.6066	0.0528
cg08431718	6	164186106	NA	NA	0.0008	-3.8631	0.0939
cg11477010	17	4079262	ANKFY1	ankyrin repeat and FYVE domain containing 1	0.0008	4.0328	0.1283
cg06683148	6	68691011	NA	NA	0.000801	-2.6272	0.0625
cg07521506	14	105871880	NA	NA	0.000801	-15.6861	0.0436
cg14740204	22	24236549	MIF	macrophage migration inhibitory factor (glycosylation-inhibiting factor)	0.000801	-10.4319	0.052
cg25682171	13	110885015	COL4A1	collagen, type IV, alpha 1	0.000802	-6.4371	0.0487
cg07255925	10	93073139	LOC100188947	uncharacterized LOC100188947	0.000803	-13.0314	0.0499
cg11178148	11	116371781	NA	NA	0.000806	-4.8429	0.0571
cg01826959	12	64238607	SRGAP1	SLIT-ROBO Rho GTPase activating protein 1	0.000807	-17.1545	0.0542
cg17199247	3	3842717	LRRN1	leucine rich repeat neuronal 1	0.000807	6.381	0.0655
cg08710739	12	111470672	CUX2	cut-like homeobox 2	0.000808	1.6297	0.0585
cg12598803	3	170626541	EIF5A2	eukaryotic translation initiation factor 5A2	0.000809	-14.039	0.0484
cg05684715	12	130641648	NA	NA	0.000814	-2.0549	0.0499
cg21770060	3	159583545	SCHIP1	schwannomin interacting protein 1	0.000816	-4.0383	0.0889
cg13898771	1	201595423	NA	NA	0.000817	-9.8102	0.063
cg01794799	14	69931877	NA	NA	0.000819	-7.2149	0.0483
cg08828193	10	179725	ZMYND11	zinc finger, MYND-type containing 11	0.000819	2.346	0.0568
cg10513118	11	118047203	SCN2B	sodium channel, voltage-gated, type II, beta subunit	0.000819	-4.4142	0.0801
cg07865517	14	65170569	PLEKHG3	pleckstrin homology domain containing, family G (with RhoGef domain) member 3	0.00082	10.5857	0.0812
cg00525964	5	10802174	NA	NA	0.000821	1.8353	0.0747
cg11735308	3	107941242	IFT57	intraflagellar transport 57 homolog (Chlamydomonas)	0.000821	-17.6588	0.0422
cg20157666	17	1937499	DPH1	diphthamide biosynthesis 1	0.000823	4.1517	0.1034
cg05075308	4	185329364	IRF2	interferon regulatory factor 2	0.000824	3.7287	0.062
cg27128761	5	151055650	SPARC	secreted protein, acidic, cysteine-rich (osteonectin)	0.000824	4.4471	0.2228
cg03900798	3	196666961	NCBP2	nuclear cap binding protein subunit 2, 20kDa	0.000825	18.3762	0.0432
cg08418111	11	18433745	LDHC	lactate dehydrogenase C	0.000826	0.8752	0.0533
cg08112879	13	114088044	ADPRHL1	ADP-ribosylhydrolase like 1	0.000827	-5.0137	0.0723
cg16547529	11	75140681	KLHL35	kelch-like family member 35	0.000827	2.2857	0.1188
cg24593060	3	186285356	TBCCD1	TBCC domain containing 1	0.000831	-14.6032	0.0433
cg07959741	14	101420318	NA	NA	0.000832	-4.3284	0.058
cg05415496	17	79519191	C17orf70	chromosome 17 open reading frame 70	0.000833	32.0379	0.0486
cg15271026	22	37494173	TMPRSS6	transmembrane protease, serine 6	0.000833	5.2571	0.047
cg01172656	10	64893120	NRBF2	nuclear receptor binding factor 2	0.000834	-20.3432	0.0451
cg15821730	19	19321881	NCAN	neurocan	0.000839	-3.0674	0.0451
cg01688590	15	32163153	NA	NA	0.00084	-11.3669	0.0439
cg11606459	5	50258893	NA	NA	0.000843	-5.1974	0.0766
cg15724328	8	108314948	ANGPT1	angiopoietin 1	0.000843	-3.6975	0.0616
cg05560873	4	17600168	LAP3	leucine aminopeptidase 3	0.000844	-19.9261	0.0434
cg18825539	12	110720126	ATP2A2	ATPase, Ca++ transporting, cardiac muscle, slow twitch 2	0.000844	-15.2546	0.0417
cg18888461	11	18477379	LDHAL6A	lactate dehydrogenase A-like 6A	0.000849	1.1399	0.0544
cg23990012	15	95870409	NA	NA	0.000849	3.1519	0.0793
cg04322105	3	50383309	ZMYND10	zinc finger, MYND-type containing 10	0.00085	12.3596	0.0548
cg19518845	1	183338346	NMNAT2	nicotinamide nucleotide adenylyltransferase 2	0.000853	-6.705	0.0783
cg14282222	7	134855695	C7orf49	chromosome 7 open reading frame 49	0.000854	13.7136	0.0477
cg08115183	7	1705139	NA	NA	0.000855	-15.7343	0.0488
cg07920503	13	25745406	AMER2	APC membrane recruitment protein 2	0.000856	4.2604	0.0872
cg27134645	17	41602392	NA	NA	0.000856	-6.1835	0.0428
cg05659289	4	7148966	NA	NA	0.000857	-7.6824	0.0553
cg11342234	11	2710838	NA	NA	0.000857	5.3791	0.1066
cg06266097	11	46401702	NA	NA	0.000858	3.8196	0.1007
cg08872013	11	133229157	OPCML	opioid binding protein/cell adhesion molecule-like	0.000858	5.5645	0.0424
cg24723129	3	120145547	FSTL1	follistatin-like 1	0.000858	-0.9735	0.0639
cg08936307	19	6481945	DENND1C	DENN/MADD domain containing 1C	0.00086	4.1348	0.0561
cg27305772	11	65630355	MUS81	MUS81 structure-specific endonuclease subunit	0.00086	4.9754	0.1514
cg10202648	16	84179214	NA	NA	0.000862	9.1953	0.0481
cg09981884	4	1720110	TMEM129	transmembrane protein 129	0.000867	4.2892	0.0677
cg04181214	8	142192601	DENND3	DENN/MADD domain containing 3	0.00087	-3.0906	0.1269
cg12681948	3	194208784	NA	NA	0.00087	1.5838	0.0708
cg19385331	13	100641867	NA	NA	0.00087	8.9437	0.0571
cg19764539	21	44394723	PKNOX1	PBX/knotted 1 homeobox 1	0.00087	14.3845	0.0434
cg25719439	16	89788035	NA	NA	0.00087	34.5983	0.0464
cg12311346	5	56204834	SETD9	SET domain containing 9	0.000871	6.272	0.0665
cg21295678	1	179696711	NA	NA	0.000871	-4.3989	0.0714
cg13506166	14	81404956	CEP128	centrosomal protein 128kDa	0.000872	-10.6069	0.0401
cg12867594	7	6979488	NA	NA	0.000873	5.1825	0.0664
cg15613761	19	46404710	MYPOP	Myb-related transcription factor, partner of profilin	0.000874	2.7561	0.1124
cg27238079	10	33247273	ITGB1	integrin, beta 1 (fibronectin receptor, beta polypeptide, antigen CD29 includes MDF2, MSK12)	0.000877	11.6447	0.0428
cg16815625	8	141229477	TRAPPC9	trafficking protein particle complex 9	0.000878	2.7907	0.1061
cg08361180	10	103432427	FBXW4	F-box and WD repeat domain containing 4	0.000881	18.2901	0.0398
cg18217668	17	59668616	NACA2	nascent polypeptide-associated complex alpha subunit 2	0.000882	-12.8521	0.0429
cg22183626	13	45150990	TSC22D1	TSC22 domain family, member 1	0.000882	-12.4493	0.0534
cg03056513	10	133317583	NA	NA	0.000884	-6.275	0.0518
cg06981948	7	57928998	NA	NA	0.000885	-2.8566	0.0531
cg09374031	16	86548323	NA	NA	0.000885	1.5715	0.0485
cg11507343	20	18447757	NA	NA	0.000887	9.762	0.0461
cg11841246	15	52414751	GNB5	guanine nucleotide binding protein (G protein), beta 5	0.000888	-7.9926	0.0577
cg08367083	10	29698449	PTCHD3P1	patched domain containing 3 pseudogene 1	0.000892	-1.926	0.0546
cg13228576	2	237173121	ASB18	ankyrin repeat and SOCS box containing 18	0.000892	1.6318	0.041
cg22183243	4	112709328	NA	NA	0.000892	2.4735	0.0734
cg19863003	5	112257612	REEP5	receptor accessory protein 5	0.000893	16.1521	0.042
cg05213661	5	1227968	SLC6A18	solute carrier family 6 (neutral amino acid transporter), member 18	0.000895	-3.8951	0.0494
cg18787876	19	50837721	NAPSB	napsin B aspartic peptidase, pseudogene	0.000895	11.3231	0.042
cg19782061	4	174415868	NA	NA	0.000895	-4.7775	0.0481
cg02160684	8	126448033	TRIB1	tribbles pseudokinase 1	0.000896	2.7339	0.2712
cg04178523	19	12167295	ZNF878	zinc finger protein 878	0.000896	2.0358	0.0599
cg12863693	15	85201151	NMB	neuromedin B	0.000896	1.2847	0.0594
cg03224209	1	217308276	ESRRG	estrogen-related receptor gamma	0.000897	8.676	0.0922
cg21762601	6	29945012	HCG9	HLA complex group 9 (non-protein coding)	0.000898	7.8846	0.061
cg12877251	8	9760880	LINC00599	long intergenic non-protein coding RNA 599	0.0009	15.3291	0.0948
cg01595558	12	58126152	AGAP2	ArfGAP with GTPase domain, ankyrin repeat and PH domain 2	0.000901	-1.3239	0.0902
cg13994504	10	99338056	ANKRD2	ankyrin repeat domain 2 (stretch responsive muscle)	0.000903	1.5084	0.0622
cg15782604	3	135915004	MSL2	male-specific lethal 2 homolog (Drosophila)	0.000903	-18.5814	0.0547
cg22890825	10	80725166	ZMIZ1-AS1	ZMIZ1 antisense RNA 1	0.000903	2.7352	0.0728
cg23597162	7	28102341	JAZF1	JAZF zinc finger 1	0.000905	2.9378	0.1555
cg04570208	10	134460392	INPP5A	inositol polyphosphate-5-phosphatase, 40kDa	0.000906	-1.8044	0.0569
cg02457900	2	240322768	HDAC4	histone deacetylase 4	0.000907	-18.1245	0.0403
cg13389684	2	170655297	SSB	Sjogren syndrome antigen B (autoantigen La)	0.000908	-20.2632	0.0418
cg19791395	19	51162508	NA	NA	0.000908	4.716	0.1071
cg00588920	8	72917147	NA	NA	0.000912	7.3415	0.0783
cg19265886	12	55845465	OR6C2	olfactory receptor, family 6, subfamily C, member 2	0.000912	-5.5818	0.0647
cg20205477	10	74113178	DNAJB12	DnaJ (Hsp40) homolog, subfamily B, member 12	0.000913	3.3154	0.206
cg04976780	7	77649540	MAGI2	membrane associated guanylate kinase, WW and PDZ domain containing 2	0.000914	19.8054	0.0653
cg06840109	7	63498367	NA	NA	0.000916	-1.9871	0.0569
cg21009824	1	38477009	UTP11L	UTP11-like, U3 small nucleolar ribonucleoprotein (yeast)	0.000916	-19.7633	0.0561
cg27236242	2	65284064	CEP68	centrosomal protein 68kDa	0.000917	8.1753	0.06
cg11691510	20	56800049	NA	NA	0.000919	-4.3605	0.0665
cg14519150	1	20985249	DDOST	dolichyl-diphosphooligosaccharide--protein glycosyltransferase subunit (non-catalytic)	0.000919	4.1638	0.0871
cg03959625	15	84868606	GOLGA2P7	golgin A2 pseudogene 7	0.00092	2.9951	0.0541
cg20174000	9	133710056	ABL1	c-abl oncogene 1, non-receptor tyrosine kinase	0.00092	-12.505	0.0461
cg18427465	14	55737629	FBXO34	F-box protein 34	0.000921	2.0311	0.0861
cg10027639	11	23501632	NA	NA	0.000922	-3.1511	0.0828
cg04348251	2	236860222	AGAP1	ArfGAP with GTPase domain, ankyrin repeat and PH domain 1	0.000925	-1.5639	0.0802
cg07030951	17	39943131	JUP	junction plakoglobin	0.000925	12.2009	0.0924
cg00881300	15	41219486	NA	NA	0.000928	-5.5127	0.079
cg03291755	9	16868891	BNC2	basonuclin 2	0.000928	-4.0997	0.0786
cg20668447	12	57579444	LRP1	low density lipoprotein receptor-related protein 1	0.000932	22.3888	0.0549
cg26278370	3	50126266	RBM5	RNA binding motif protein 5	0.000934	-16.5375	0.042
cg12557278	6	95927547	NA	NA	0.000935	-4.4752	0.0509
cg21181942	4	3726450	NA	NA	0.000935	-2.6966	0.0492
cg19754901	3	87102643	NA	NA	0.000936	-3.0252	0.0444
cg07166896	10	134498925	INPP5A	inositol polyphosphate-5-phosphatase, 40kDa	0.000937	-2.5092	0.0555
cg02258920	13	68343653	NA	NA	0.000938	-7.855	0.0546
cg12716837	4	7518360	SORCS2	sortilin-related VPS10 domain containing receptor 2	0.000938	-1.2756	0.0558
cg21118618	7	129428725	NA	NA	0.000938	-9.1274	0.0553
cg12598767	11	72465959	STARD10	StAR-related lipid transfer (START) domain containing 10	0.000941	27.0891	0.0441
cg08681409	10	134697042	NA	NA	0.000942	2.3106	0.0484
cg03282345	19	49934577	SLC17A7	solute carrier family 17 (vesicular glutamate transporter), member 7	0.000945	2.06	0.066
cg17388689	13	107140685	NA	NA	0.000945	5.5253	0.0417
cg02851751	10	73574918	CDH23	cadherin-related 23	0.000946	-18.441	0.0416
cg15015426	1	159506559	OR10J5	olfactory receptor, family 10, subfamily J, member 5	0.000946	1.4256	0.0637
cg03841977	21	37442777	CBR1	carbonyl reductase 1	0.000947	1.0228	0.0594
cg10782575	11	2322543	NA	NA	0.000947	-3.4633	0.0739
cg03485694	12	3862473	EFCAB4B	EF-hand calcium binding domain 4B	0.000948	9.4203	0.0527
cg13895979	9	130374004	STXBP1	syntaxin binding protein 1	0.000948	-7.774	0.0619
cg21707816	3	38537451	EXOG	endo/exonuclease (5'-3'), endonuclease G-like	0.000948	-2.6367	0.047
cg22155248	12	6560794	NA	NA	0.000948	3.9311	0.0471
cg05979597	8	818875	NA	NA	0.000949	-3.316	0.063
cg20587543	16	8768110	ABAT	4-aminobutyrate aminotransferase	0.000949	17.4522	0.0458
cg25560775	15	65707468	IGDCC4	immunoglobulin superfamily, DCC subclass, member 4	0.000949	-3.4861	0.0426
cg10120056	1	183605332	NA	NA	0.000953	-11.2795	0.06
cg15845746	2	120438237	TMEM177	transmembrane protein 177	0.000953	3.4274	0.0506
cg16254962	5	38259243	EGFLAM	EGF-like, fibronectin type III and laminin G domains	0.000954	-4.8833	0.0754
cg23668028	22	38479708	SLC16A8	solute carrier family 16 (monocarboxylate transporter), member 8	0.000954	-2.639	0.0477
cg05396243	17	10707547	NA	NA	0.000957	-5.9829	0.046
cg13951948	16	30546188	ZNF747	zinc finger protein 747	0.000957	11.642	0.0535
cg11695831	17	31611767	ASIC2	acid-sensing (proton-gated) ion channel 2	0.000958	-5.2303	0.0576
cg23438309	7	20233775	MACC1	metastasis associated in colon cancer 1	0.000961	-6.0425	0.0647
cg06582575	6	163149167	NA	NA	0.000963	1.1547	0.0779
cg15682617	3	38589863	SCN5A	sodium channel, voltage-gated, type V, alpha subunit	0.000965	3.0175	0.063
cg20256260	20	43936981	NA	NA	0.000966	1.6869	0.0574
cg25422405	17	3674611	ITGAE	integrin, alpha E (antigen CD103, human mucosal lymphocyte antigen 1; alpha polypeptide)	0.000967	2.6526	0.0717
cg04110224	11	70508463	SHANK2	SH3 and multiple ankyrin repeat domains 2	0.000969	3.6135	0.057
cg00940248	16	81929358	PLCG2	phospholipase C, gamma 2 (phosphatidylinositol-specific)	0.00097	-15.6511	0.0436
cg07014308	6	31691597	C6orf25	chromosome 6 open reading frame 25	0.00097	2.1894	0.0831
cg15634398	19	44324903	LYPD5	LY6/PLAUR domain containing 5	0.00097	-4.0518	0.0658
cg17503995	13	24844938	SPATA13	spermatogenesis associated 13	0.00097	18.4917	0.0411
cg00170242	10	132859649	NA	NA	0.000971	-2.756	0.0561
cg01117274	8	15094114	SGCZ	sarcoglycan, zeta	0.000975	1.5286	0.0541
cg01702513	10	131988212	NA	NA	0.000976	2.3145	0.0466
cg03163448	19	15750251	CYP4F3	cytochrome P450, family 4, subfamily F, polypeptide 3	0.000978	-9.5575	0.0458
cg01551441	5	158477707	EBF1	early B-cell factor 1	0.000979	4.8485	0.0611
cg13169221	6	30043924	RNF39	ring finger protein 39	0.000979	3.319	0.0783
cg05862885	7	1513215	INTS1	integrator complex subunit 1	0.000984	4.1191	0.0604
cg01159004	20	48330681	B4GALT5	UDP-Gal:betaGlcNAc beta 1,4- galactosyltransferase, polypeptide 5	0.000985	6.0329	0.0603
cg13739410	9	18793879	ADAMTSL1	ADAMTS-like 1	0.000985	-5.9847	0.0553
cg21386088	6	26924767	NA	NA	0.000985	-4.5229	0.0587
cg03476791	7	99067162	NA	NA	0.000986	1.4754	0.0434
cg21544644	4	2359942	ZFYVE28	zinc finger, FYVE domain containing 28	0.000987	1.3067	0.052
cg14320593	18	47088343	LIPG	lipase, endothelial	0.00099	20.7365	0.0426
cg00748911	10	44450977	NA	NA	0.000993	-6.5692	0.0616
cg20675852	1	44087716	PTPRF	protein tyrosine phosphatase, receptor type, F	0.000993	-13.8789	0.048
cg05907082	12	133243975	POLE	polymerase (DNA directed), epsilon, catalytic subunit	0.000996	8.5406	0.0513
cg16140954	1	3816609	NA	NA	0.000997	13.6604	0.0451
cg19474725	14	102394373	NA	NA	0.000999	2.3604	0.0519
cg00860425	19	3852027	ZFR2	zinc finger RNA binding protein 2	0.001	-9.3472	0.0508
cg00996690	12	50451095	ASIC1	acid-sensing (proton-gated) ion channel 1	0.001	9.7092	0.051
cg01489416	19	36358613	APLP1	amyloid beta (A4) precursor-like protein 1	0.001	-8.7053	0.0416
cg02433266	22	20226815	NA	NA	0.001	2.9633	0.0714
cg03788504	6	150331562	NA	NA	0.001	-2.9309	0.0603
cg04012535	1	37176647	NA	NA	0.001	1.6704	0.0606
cg04322803	2	775203	NA	NA	0.001	-10.1334	0.0481
cg04799232	4	103475833	NFKB1	nuclear factor of kappa light polypeptide gene enhancer in B-cells 1	0.001	-14.8727	0.0432
cg05938285	3	196695938	PIGZ	phosphatidylinositol glycan anchor biosynthesis, class Z	0.001	11.6182	0.055
cg06017677	12	123236875	DENR	density-regulated protein	0.001	23.8013	0.0475
cg07049998	1	11796979	AGTRAP	angiotensin II receptor-associated protein	0.001	9.803	0.0498
cg07403188	10	3365276	NA	NA	0.001	-9.6871	0.0465
cg08561856	19	44324945	LYPD5	LY6/PLAUR domain containing 5	0.001	-3.0757	0.0565
cg08834018	22	18924883	PRODH	proline dehydrogenase (oxidase) 1	0.001	-6.4884	0.1118
cg08940001	2	27193211	MAPRE3	microtubule-associated protein, RP/EB family, member 3	0.001	14.7683	0.0608
cg09865676	1	43389888	NA	NA	0.001	-20.6597	0.0406
cg09881855	8	49834618	SNAI2	snail family zinc finger 2	0.001	9.9575	0.0646
cg10448052	12	53715787	AAAS	achalasia, adrenocortical insufficiency, alacrimia	0.001	3.012	0.0497
cg11345976	2	30864107	LCLAT1	lysocardiolipin acyltransferase 1	0.001	1.9875	0.0667
cg12643378	12	57634855	NDUFA4L2	NADH dehydrogenase (ubiquinone) 1 alpha subcomplex, 4-like 2	0.001	-6.0656	0.0462
cg12778476	11	22359345	SLC17A6	solute carrier family 17 (vesicular glutamate transporter), member 6	0.001	13.4835	0.0753
cg13041032	11	102826090	MMP13	matrix metallopeptidase 13 (collagenase 3)	0.001	-15.4205	0.0464
cg14502713	9	140425395	PNPLA7	patatin-like phospholipase domain containing 7	0.001	4.9181	0.0833
cg16616918	17	1686627	SMYD4	SET and MYND domain containing 4	0.001	1.9646	0.0789
cg16654610	4	471390	ZNF721	zinc finger protein 721	0.001	-1.8866	0.0541
cg16700004	4	3527090	LRPAP1	low density lipoprotein receptor-related protein associated protein 1	0.001	3.5372	0.0428
cg19990151	14	25900332	NA	NA	0.001	-8.2961	0.0508
cg20737185	6	110679566	METTL24	methyltransferase like 24	0.001	5.0734	0.0509
cg23179976	7	122529707	NA	NA	0.001	-2.9619	0.0725
cg23497501	2	96012595	KCNIP3	Kv channel interacting protein 3, calsenilin	0.001	11.9008	0.0597
cg25016112	8	142192718	DENND3	DENN/MADD domain containing 3	0.001	-2.5711	0.1168
cg25545500	11	56112384	OR8K1	olfactory receptor, family 8, subfamily K, member 1	0.001	-1.7192	0.0523
cg26314755	19	42550298	GRIK5	glutamate receptor, ionotropic, kainate 5	0.001	-11.3517	0.0472
cg00331852	16	88723987	MVD	mevalonate (diphospho) decarboxylase	0.0011	4.8969	0.0704
cg00392872	20	33104052	DYNLRB1	dynein, light chain, roadblock-type 1	0.0011	-18.1038	0.0463
cg00466364	19	11592764	ELAVL3	ELAV like neuron-specific RNA binding protein 3	0.0011	-19.377	0.052
cg00468820	18	63418672	CDH7	cadherin 7, type 2	0.0011	-10.3076	0.0669
cg01182154	13	112202929	NA	NA	0.0011	-5.2171	0.0791
cg01548742	16	3311857	NA	NA	0.0011	-2.1255	0.0483
cg01985412	17	618143	VPS53	vacuolar protein sorting 53 homolog (S. cerevisiae)	0.0011	-29.6199	0.0422
cg02208313	17	80085332	CCDC57	coiled-coil domain containing 57	0.0011	3.7135	0.2082
cg02418195	12	52799285	KRT82	keratin 82	0.0011	-0.4694	0.0594
cg02693096	19	7599626	PNPLA6	patatin-like phospholipase domain containing 6	0.0011	6.8942	0.0732
cg02766820	12	57482762	NAB2	NGFI-A binding protein 2 (EGR1 binding protein 2)	0.0011	-21.4522	0.0614
cg02864377	6	33374147	KIFC1	kinesin family member C1	0.0011	-12.6733	0.0435
cg02886375	8	1244286	NA	NA	0.0011	17.8398	0.0451
cg03178489	11	56511248	OR9G4	olfactory receptor, family 9, subfamily G, member 4	0.0011	-3.0883	0.0461
cg03366574	7	2764599	NA	NA	0.0011	3.9349	0.1444
cg03376880	3	167813451	GOLIM4	golgi integral membrane protein 4	0.0011	11.6447	0.059
cg04018448	16	2246498	CASKIN1	CASK interacting protein 1	0.0011	9.7695	0.069
cg04124626	5	41509934	PLCXD3	phosphatidylinositol-specific phospholipase C, X domain containing 3	0.0011	1.727	0.0709
cg04372436	19	3884696	ATCAY	ataxia, cerebellar, Cayman type	0.0011	-6.6465	0.0488
cg04684481	6	9934738	NA	NA	0.0011	-5.19	0.0751
cg04752989	13	111972854	TEX29	testis expressed 29	0.0011	-23.6834	0.0397
cg04833034	5	146832182	DPYSL3	dihydropyrimidinase-like 3	0.0011	-1.9882	0.0642
cg05250932	19	55644229	TNNT1	troponin T type 1 (skeletal, slow)	0.0011	1.4993	0.0531
cg05393726	3	133615119	RAB6B	RAB6B, member RAS oncogene family	0.0011	4.257	0.0745
cg05468346	11	124823826	CCDC15	coiled-coil domain containing 15	0.0011	41.9755	0.0467
cg06367788	11	44335843	NA	NA	0.0011	2.3317	0.0555
cg06895640	11	93277191	SMCO4	single-pass membrane protein with coiled-coil domains 4	0.0011	2.4581	0.0683
cg07054788	1	93297504	RPL5	ribosomal protein L5	0.0011	18.2382	0.0465
cg07813628	2	88587857	NA	NA	0.0011	3.6382	0.0378
cg07849823	22	50242083	NA	NA	0.0011	11.5892	0.085
cg07855874	5	965717	NA	NA	0.0011	-5.1105	0.0427
cg08594606	15	78556512	DNAJA4	DnaJ (Hsp40) homolog, subfamily A, member 4	0.0011	-12.758	0.0393
cg09578877	2	37993353	NA	NA	0.0011	-2.6808	0.0463
cg09809504	16	1227402	CACNA1H	calcium channel, voltage-dependent, T type, alpha 1H subunit	0.0011	-14.5351	0.0429
cg10140171	10	126107537	OAT	ornithine aminotransferase	0.0011	2.7365	0.0643
cg10732536	4	141543110	TBC1D9	TBC1 domain family, member 9 (with GRAM domain)	0.0011	-6.9037	0.1118
cg10947001	4	139593196	NA	NA	0.0011	-4.5912	0.0568
cg11468085	11	67435577	ALDH3B2	aldehyde dehydrogenase 3 family, member B2	0.0011	3.002	0.075
cg11601336	19	19053012	HOMER3	homer homolog 3 (Drosophila)	0.0011	4.5254	0.0834
cg12157619	14	77735102	NGB	neuroglobin	0.0011	5.4005	0.0507
cg12460322	8	7212488	FAM66B	family with sequence similarity 66, member B	0.0011	1.4814	0.0555
cg13192735	2	236864888	AGAP1	ArfGAP with GTPase domain, ankyrin repeat and PH domain 1	0.0011	-1.3877	0.0779
cg13221046	13	113857425	PCID2	PCI domain containing 2	0.0011	-13.3378	0.0441
cg13719901	3	46608139	LRRC2	leucine rich repeat containing 2	0.0011	-1.8033	0.0618
cg14397690	15	60688948	ANXA2	annexin A2	0.0011	-3.1621	0.0587
cg14463669	10	130282830	NA	NA	0.0011	-4.2083	0.0537
cg14563921	15	87455477	AGBL1	ATP/GTP binding protein-like 1	0.0011	-7.4952	0.0558
cg14845053	3	52276132	NA	NA	0.0011	-8.2117	0.0501
cg14882054	12	79257711	SYT1	synaptotagmin I	0.0011	3.9067	0.1559
cg15212833	6	32048463	TNXB	tenascin XB	0.0011	6.8751	0.0554
cg15681023	10	104191966	CUEDC2	CUE domain containing 2	0.0011	-15.4941	0.0414
cg17388484	17	39943043	JUP	junction plakoglobin	0.0011	11.8351	0.0562
cg17624196	10	131841008	NA	NA	0.0011	-2.1543	0.0442
cg17722231	1	1851035	TMEM52	transmembrane protein 52	0.0011	8.703	0.069
cg18082362	3	131854912	NA	NA	0.0011	2.2981	0.0458
cg19109608	10	29698462	PTCHD3P1	patched domain containing 3 pseudogene 1	0.0011	-2.0184	0.0539
cg19714762	7	73153162	ABHD11	abhydrolase domain containing 11	0.0011	9.9195	0.0855
cg20099511	7	62904398	NA	NA	0.0011	-3.5394	0.0453
cg20234170	11	34460107	CAT	catalase	0.0011	4.0451	0.0473
cg20256649	2	1941523	MYT1L	myelin transcription factor 1-like	0.0011	-5.8672	0.0445
cg20290001	14	52219720	NA	NA	0.0011	-10.093	0.0364
cg20492230	14	86577671	NA	NA	0.0011	1.8434	0.0736
cg20510601	11	46369659	DGKZ	diacylglycerol kinase, zeta	0.0011	14.8107	0.0559
cg20657709	2	28509570	BRE	brain and reproductive organ-expressed (TNFRSF1A modulator)	0.0011	-6.2049	0.1239
cg21871633	3	5229175	EDEM1	ER degradation enhancer, mannosidase alpha-like 1	0.0011	-11.724	0.049
cg22235293	6	31691539	C6orf25	chromosome 6 open reading frame 25	0.0011	1.85	0.0759
cg22337128	14	29243404	C14orf23	chromosome 14 open reading frame 23	0.0011	7.0927	0.1133
cg22357337	4	128554327	INTU	inturned planar cell polarity protein	0.0011	-6.5333	0.0466
cg22424835	12	66524618	LLPH	LLP homolog, long-term synaptic facilitation (Aplysia)	0.0011	15.7872	0.0472
cg22507558	8	35135754	UNC5D	unc-5 homolog D (C. elegans)	0.0011	3.1577	0.0438
cg22563627	12	121210975	SPPL3	signal peptide peptidase like 3	0.0011	13.2563	0.0437
cg22725222	12	53899066	TARBP2	TAR (HIV-1) RNA binding protein 2	0.0011	4.6762	0.0821
cg23428392	8	47093117	NA	NA	0.0011	2.675	0.0434
cg23738734	12	6809792	PIANP	PILR alpha associated neural protein	0.0011	-10.3094	0.0462
cg23889338	19	14628461	DNAJB1	DnaJ (Hsp40) homolog, subfamily B, member 1	0.0011	7.9721	0.0772
cg24162801	1	184504284	C1orf21	chromosome 1 open reading frame 21	0.0011	3.4016	0.0547
cg24299929	1	235756882	GNG4	guanine nucleotide binding protein (G protein), gamma 4	0.0011	-0.9886	0.0529
cg24453767	19	13883925	NA	NA	0.0011	-3.6799	0.042
cg25065723	10	132892405	TCERG1L	transcription elongation regulator 1-like	0.0011	-4.435	0.1011
cg25102735	1	11751079	NA	NA	0.0011	-6.5095	0.0644
cg25716623	15	89921845	LINC00925	long intergenic non-protein coding RNA 925	0.0011	-3.5701	0.1203
cg26555905	19	49109564	NA	NA	0.0011	-13.1732	0.053
cg27234090	11	119251854	USP2	ubiquitin specific peptidase 2	0.0011	4.9206	0.066
cg27554769	1	202896170	KLHL12	kelch-like family member 12	0.0011	-14.4523	0.0603
cg27655935	8	95655136	ESRP1	epithelial splicing regulatory protein 1	0.0011	1.4027	0.0437
cg00073090	19	1265879	NA	NA	0.0012	-3.3268	0.0839
cg00155063	1	12227825	TNFRSF1B	tumor necrosis factor receptor superfamily, member 1B	0.0012	-26.2845	0.0448
cg00259785	19	35263967	ZNF599	zinc finger protein 599	0.0012	13.8656	0.0521
cg00294684	11	5602123	OR52B6	olfactory receptor, family 52, subfamily B, member 6	0.0012	-8.4301	0.0784
cg00801577	6	31462047	NA	NA	0.0012	-23.3258	0.0411
cg01338474	19	41782099	HNRNPUL1	heterogeneous nuclear ribonucleoprotein U-like 1	0.0012	6.5929	0.0793
cg01502301	4	139477187	NA	NA	0.0012	0.9357	0.0601
cg01667837	7	124405605	GPR37	G protein-coupled receptor 37 (endothelin receptor type B-like)	0.0012	13.3573	0.0822
cg02533736	15	40825045	MRPL42P5	mitochondrial ribosomal protein L42 pseudogene 5	0.0012	-9.5583	0.0404
cg02822745	4	108270850	NA	NA	0.0012	-2.4062	0.0476
cg03492747	16	86543808	FOXF1	forkhead box F1	0.0012	2.3217	0.0726
cg03602212	8	25678826	NA	NA	0.0012	-7.7825	0.0381
cg03879261	10	26878627	LINC00264	long intergenic non-protein coding RNA 264	0.0012	-3.507	0.0576
cg03885332	11	832357	CD151	CD151 molecule (Raph blood group)	0.0012	2.6027	0.0628
cg04496042	10	134697771	NA	NA	0.0012	-1.5656	0.0539
cg04621578	11	133825703	IGSF9B	immunoglobulin superfamily, member 9B	0.0012	11.8573	0.0741
cg04913250	10	53060815	PRKG1	protein kinase, cGMP-dependent, type I	0.0012	-4.8454	0.0768
cg05044961	8	114444859	CSMD3	CUB and Sushi multiple domains 3	0.0012	-11.5734	0.0593
cg05201673	11	47600596	NA	NA	0.0012	9.5873	0.0769
cg05242523	19	51588750	KLK14	kallikrein-related peptidase 14	0.0012	-10.0699	0.0426
cg05895018	14	103400237	CDC42BPB	CDC42 binding protein kinase beta (DMPK-like)	0.0012	3.9876	0.1607
cg06276088	6	158956970	TMEM181	transmembrane protein 181	0.0012	-1.261	0.0422
cg06526985	22	43833110	MPPED1	metallophosphoesterase domain containing 1	0.0012	9.2224	0.0416
cg06652085	6	31130261	TCF19	transcription factor 19	0.0012	3.2814	0.0688
cg07036530	10	125425262	GPR26	G protein-coupled receptor 26	0.0012	-1.1242	0.0487
cg07152812	13	24736518	NA	NA	0.0012	-9.1998	0.0429
cg07177789	16	87670487	JPH3	junctophilin 3	0.0012	-3.0158	0.046
cg07358267	2	71504232	NA	NA	0.0012	4.6375	0.0756
cg07973591	15	78911824	CHRNA3	cholinergic receptor, nicotinic, alpha 3 (neuronal)	0.0012	-3.0236	0.0571
cg08100221	16	783800	NARFL	nuclear prelamin A recognition factor-like	0.0012	6.3377	0.0603
cg08268693	3	52283868	PPM1M	protein phosphatase, Mg2+/Mn2+ dependent, 1M	0.0012	5.6627	0.0667
cg08510178	6	165062070	NA	NA	0.0012	2.2603	0.047
cg09187107	17	79006087	BAIAP2-AS1	BAIAP2 antisense RNA 1 (head to head)	0.0012	4.4016	0.239
cg10089247	2	201754140	NA	NA	0.0012	-22.7396	0.0414
cg10174318	8	145847528	NA	NA	0.0012	4.4018	0.0458
cg10239186	6	166756509	SFT2D1	SFT2 domain containing 1	0.0012	12.8879	0.0406
cg10293542	6	34229016	NA	NA	0.0012	-4.5511	0.068
cg10327756	4	175841091	ADAM29	ADAM metallopeptidase domain 29	0.0012	-2.4682	0.0859
cg10440989	6	144540635	NA	NA	0.0012	5.978	0.0465
cg10502149	10	63746909	ARID5B	AT rich interactive domain 5B (MRF1-like)	0.0012	-3.8585	0.0786
cg10519299	1	183153944	LAMC2	laminin, gamma 2	0.0012	9.248	0.0532
cg10802543	8	143782585	LY6K	lymphocyte antigen 6 complex, locus K	0.0012	-33.0651	0.0429
cg11417222	2	197462118	NA	NA	0.0012	-4.8947	0.0522
cg11426080	10	134662206	NA	NA	0.0012	2.8171	0.0663
cg11510941	7	38217997	STARD3NL	STARD3 N-terminal like	0.0012	31.4927	0.042
cg11903920	10	132930485	TCERG1L	transcription elongation regulator 1-like	0.0012	-1.7143	0.0535
cg12046053	1	23191576	EPHB2	EPH receptor B2	0.0012	-10.0499	0.0477
cg12177909	11	14691596	PDE3B	phosphodiesterase 3B, cGMP-inhibited	0.0012	-4.276	0.056
cg12582957	7	157648355	PTPRN2	protein tyrosine phosphatase, receptor type, N polypeptide 2	0.0012	7.7357	0.0413
cg12748849	1	63989080	NA	NA	0.0012	-32.9537	0.0418
cg12796135	1	153916764	DENND4B	DENN/MADD domain containing 4B	0.0012	3.7538	0.0749
cg13174337	2	105468452	NA	NA	0.0012	7.9714	0.0454
cg13272743	3	112983074	BOC	BOC cell adhesion associated, oncogene regulated	0.0012	-19.0201	0.0426
cg13542073	6	30594186	ATAT1	alpha tubulin acetyltransferase 1	0.0012	9.9246	0.0427
cg13883576	12	13152467	NA	NA	0.0012	-7.7035	0.049
cg14116908	9	95859189	C9orf89	chromosome 9 open reading frame 89	0.0012	-3.3205	0.0856
cg14245910	7	129845377	TMEM209	transmembrane protein 209	0.0012	-12.7538	0.0443
cg15264083	12	4382980	CCND2	cyclin D2	0.0012	-27.5897	0.0429
cg15402926	5	67775050	NA	NA	0.0012	15.0989	0.0478
cg15638366	2	173313454	ITGA6	integrin, alpha 6	0.0012	-6.1187	0.0407
cg16016034	1	205579533	NA	NA	0.0012	-10.0169	0.0419
cg16905207	19	14593766	GIPC1	GIPC PDZ domain containing family, member 1	0.0012	6.7317	0.0645
cg16943635	11	62067691	SCGB1D4	secretoglobin, family 1D, member 4	0.0012	-1.2211	0.0449
cg17107617	19	42894693	CNFN	cornifelin	0.0012	-3.2668	0.053
cg17108007	11	47198570	ARFGAP2	ADP-ribosylation factor GTPase activating protein 2	0.0012	-23.0475	0.0489
cg18474239	6	130461938	L3MBTL3	l(3)mbt-like 3 (Drosophila)	0.0012	-10.909	0.0623
cg18521841	19	59067560	NA	NA	0.0012	3.2453	0.0511
cg18564167	6	53720312	LRRC1	leucine rich repeat containing 1	0.0012	-13.8992	0.0654
cg18918090	22	38549412	PLA2G6	phospholipase A2, group VI (cytosolic, calcium-independent)	0.0012	-12.4784	0.0365
cg18944786	12	54813119	ITGA5	integrin, alpha 5 (fibronectin receptor, alpha polypeptide)	0.0012	2.1061	0.0481
cg19104471	20	43589220	TOMM34	translocase of outer mitochondrial membrane 34	0.0012	-9.0327	0.0423
cg19613915	5	170921824	NA	NA	0.0012	0.8119	0.0646
cg19853517	5	139283262	NRG2	neuregulin 2	0.0012	-4.1573	0.0384
cg20090782	18	42323716	SETBP1	SET binding protein 1	0.0012	-5.3556	0.055
cg21667061	15	60772094	NARG2	NMDA receptor regulated 2	0.0012	-1.2739	0.0521
cg22569496	19	13409671	CACNA1A	calcium channel, voltage-dependent, P/Q type, alpha 1A subunit	0.0012	1.0269	0.0471
cg23141987	11	49915181	NA	NA	0.0012	5.941	0.0649
cg23156371	8	131031752	NA	NA	0.0012	5.17	0.0401
cg23256579	12	11002403	PRR4	proline rich 4 (lacrimal)	0.0012	1.3385	0.1342
cg23375972	6	28742566	NA	NA	0.0012	1.919	0.0535
cg23861386	9	33240164	NA	NA	0.0012	1.4348	0.035
cg24028161	20	5100573	PCNA	proliferating cell nuclear antigen	0.0012	21.9478	0.0454
cg24168991	10	106078922	ITPRIP	inositol 1,4,5-trisphosphate receptor interacting protein	0.0012	2.4808	0.1039
cg25452503	7	23052616	FAM126A	family with sequence similarity 126, member A	0.0012	3.1735	0.0886
cg25478299	11	102638669	NA	NA	0.0012	1.4835	0.0703
cg26095517	5	111496724	NA	NA	0.0012	-11.886	0.043
cg26465438	17	80376083	NA	NA	0.0012	-8.42	0.0547
cg26891494	10	64278743	ZNF365	zinc finger protein 365	0.0012	-4.7266	0.0551
cg27365342	6	12881417	PHACTR1	phosphatase and actin regulator 1	0.0012	4.5544	0.0892
cg27458327	12	56878323	GLS2	glutaminase 2 (liver, mitochondrial)	0.0012	-5.5829	0.0477
cg00359181	2	38893519	GALM	galactose mutarotase (aldose 1-epimerase)	0.0013	-3.1727	0.0599
cg00373279	19	10765277	NA	NA	0.0013	8.7552	0.0667
cg00432233	6	6292977	F13A1	coagulation factor XIII, A1 polypeptide	0.0013	-10.8495	0.0492
cg00864867	12	80085268	PAWR	PRKC, apoptosis, WT1, regulator	0.0013	13.3194	0.0919
cg01053316	15	25321871	SNORD116-12	small nucleolar RNA, C/D box 116-12	0.0013	-2.2325	0.0509
cg01089800	19	3759271	APBA3	amyloid beta (A4) precursor protein-binding, family A, member 3	0.0013	6.122	0.0482
cg01432087	11	67242162	NA	NA	0.0013	9.2317	0.0421
cg01588901	19	58838697	ZSCAN22	zinc finger and SCAN domain containing 22	0.0013	-20.305	0.045
cg01599633	17	65372452	PITPNC1	phosphatidylinositol transfer protein, cytoplasmic 1	0.0013	2.8464	0.0905
cg01815074	17	79657406	HGS	hepatocyte growth factor-regulated tyrosine kinase substrate	0.0013	-15.3831	0.0486
cg02025680	17	76395507	PGS1	phosphatidylglycerophosphate synthase 1	0.0013	-3.0943	0.0466
cg03357762	12	120633054	GCN1L1	GCN1 general control of amino-acid synthesis 1-like 1 (yeast)	0.0013	2.5082	0.0459
cg03687587	1	159141293	CADM3	cell adhesion molecule 3	0.0013	11.8057	0.0414
cg03738579	16	87733671	LOC100129637	uncharacterized LOC100129637	0.0013	-18.4785	0.0413
cg04390274	20	3771496	NA	NA	0.0013	-5.6174	0.0508
cg04396711	3	14903630	FGD5	FYVE, RhoGEF and PH domain containing 5	0.0013	-4.1122	0.0576
cg04417708	17	4043867	ZZEF1	zinc finger, ZZ-type with EF-hand domain 1	0.0013	0.7533	0.0593
cg04752992	10	129682813	CLRN3	clarin 3	0.0013	-5.0249	0.0947
cg05395852	7	128750384	NA	NA	0.0013	-7.6169	0.0429
cg05817552	1	154972965	NA	NA	0.0013	11.6867	0.0445
cg06314333	7	129425532	NA	NA	0.0013	-6.9268	0.0343
cg06429214	5	110062417	TMEM232	transmembrane protein 232	0.0013	0.8615	0.0503
cg06463313	21	45742621	PFKL	phosphofructokinase, liver	0.0013	1.2998	0.0656
cg06597462	7	155243251	NA	NA	0.0013	-5.7262	0.0517
cg07052476	3	184081162	POLR2H	polymerase (RNA) II (DNA directed) polypeptide H	0.0013	-21.1725	0.0434
cg07090083	8	22642638	PEBP4	phosphatidylethanolamine-binding protein 4	0.0013	-3.689	0.0504
cg07227033	7	12725802	ARL4A	ADP-ribosylation factor-like 4A	0.0013	2.2343	0.0506
cg07382039	1	228494830	OBSCN	obscurin, cytoskeletal calmodulin and titin-interacting RhoGEF	0.0013	2.9473	0.0577
cg07579946	22	19949893	COMT	catechol-O-methyltransferase	0.0013	3.4399	0.0621
cg08284926	10	134826760	NA	NA	0.0013	-4.7641	0.0521
cg08545416	1	43207302	CLDN19	claudin 19	0.0013	8.3013	0.0572
cg08903714	12	64173779	TMEM5	transmembrane protein 5	0.0013	-18.9899	0.0392
cg08929083	6	24667340	NA	NA	0.0013	26.3693	0.0417
cg09233782	19	18343636	PDE4C	phosphodiesterase 4C, cAMP-specific	0.0013	7.101	0.0648
cg10378795	6	158080676	ZDHHC14	zinc finger, DHHC-type containing 14	0.0013	1.5598	0.0546
cg10663897	2	161980152	NA	NA	0.0013	-16.1264	0.0382
cg10916401	5	3286167	NA	NA	0.0013	-6.6303	0.0401
cg11471354	10	52420019	NA	NA	0.0013	0.6887	0.0644
cg11645810	17	43299351	FMNL1	formin-like 1	0.0013	19.6019	0.0624
cg11646762	5	68180149	NA	NA	0.0013	3.7147	0.0494
cg12748608	7	931987	GET4	golgi to ER traffic protein 4 homolog (S. cerevisiae)	0.0013	-29.2607	0.0404
cg12884169	21	40033163	ERG	v-ets avian erythroblastosis virus E26 oncogene homolog	0.0013	0.665	0.0648
cg13283877	3	49948232	MON1A	MON1 secretory trafficking family member A	0.0013	-18.8808	0.0578
cg13345318	9	127216008	GPR144	G protein-coupled receptor 144	0.0013	5.663	0.0981
cg13356429	6	170592056	DLL1	delta-like 1 (Drosophila)	0.0013	-15.0218	0.0432
cg13597397	9	133320948	ASS1	argininosuccinate synthase 1	0.0013	-7.3671	0.069
cg14119527	10	114031636	NA	NA	0.0013	-5.2321	0.0371
cg15139254	17	72829938	TMEM104	transmembrane protein 104	0.0013	2.6492	0.0942
cg15299057	8	70855146	NA	NA	0.0013	1.4302	0.0467
cg15933729	11	27504612	NA	NA	0.0013	4.0137	0.079
cg16336586	8	98797945	LAPTM4B	lysosomal protein transmembrane 4 beta	0.0013	-4.1491	0.0542
cg16489582	16	28223388	XPO6	exportin 6	0.0013	2.1662	0.0491
cg16515477	1	49511332	AGBL4	ATP/GTP binding protein-like 4	0.0013	-4.7032	0.0726
cg16785381	8	3141907	CSMD1	CUB and Sushi multiple domains 1	0.0013	1.4459	0.0396
cg16806891	4	182425400	NA	NA	0.0013	-5.6081	0.0476
cg17714703	19	4912221	UHRF1	ubiquitin-like with PHD and ring finger domains 1	0.0013	2.9081	0.0923
cg18629527	14	100771445	SLC25A29	solute carrier family 25 (mitochondrial carnitine/acylcarnitine carrier), member 29	0.0013	-2.0927	0.0929
cg19296354	20	57415697	NA	NA	0.0013	3.8565	0.0679
cg20456630	22	50869778	PPP6R2	protein phosphatase 6, regulatory subunit 2	0.0013	-11.8286	0.0434
cg20883831	7	150652948	KCNH2	potassium voltage-gated channel, subfamily H (eag-related), member 2	0.0013	14.981	0.1288
cg21506565	6	31691506	C6orf25	chromosome 6 open reading frame 25	0.0013	1.7993	0.072
cg21858823	1	15850916	CASP9	caspase 9, apoptosis-related cysteine peptidase	0.0013	2.674	0.0614
cg22025570	1	4832352	AJAP1	adherens junctions associated protein 1	0.0013	-6.4351	0.0374
cg22581187	5	75966681	IQGAP2	IQ motif containing GTPase activating protein 2	0.0013	2.4824	0.0726
cg22930859	14	78108189	NA	NA	0.0013	2.7132	0.0503
cg22958248	12	56545428	MYL6B	myosin, light chain 6B, alkali, smooth muscle and non-muscle	0.0013	2.1004	0.0515
cg23045073	1	179545458	NPHS2	nephrosis 2, idiopathic, steroid-resistant (podocin)	0.0013	-3.0429	0.0421
cg23125200	13	20806732	GJB6	gap junction protein, beta 6, 30kDa	0.0013	13.7207	0.0748
cg23394729	1	5490307	NA	NA	0.0013	2.4996	0.0509
cg24034715	1	142672461	NA	NA	0.0013	2.6468	0.0717
cg24119085	1	45476986	NA	NA	0.0013	20.4448	0.0356
cg24390519	8	37702396	BRF2	BRF2, RNA polymerase III transcription initiation factor 50 kDa subunit	0.0013	5.0127	0.0485
cg24797210	10	29805033	SVIL	supervillin	0.0013	1.8444	0.0543
cg25638611	11	70508420	SHANK2	SH3 and multiple ankyrin repeat domains 2	0.0013	2.4365	0.0625
cg25796062	10	127511723	NA	NA	0.0013	5.7283	0.0603
cg26131670	4	72149756	SLC4A4	solute carrier family 4 (sodium bicarbonate cotransporter), member 4	0.0013	-3.1966	0.0592
cg26984928	2	26726190	OTOF	otoferlin	0.0013	-3.6998	0.0522
cg27046528	15	22984404	CYFIP1	cytoplasmic FMR1 interacting protein 1	0.0013	2.8281	0.0494
cg00288763	4	154679462	RNF175	ring finger protein 175	0.0014	-4.9442	0.0386
cg00698584	12	123459304	NA	NA	0.0014	-13.3881	0.0526
cg01445100	16	88103339	BANP	BTG3 associated nuclear protein	0.0014	4.5729	0.2814
cg01562502	3	138647470	NA	NA	0.0014	-5.1214	0.0672
cg01587662	19	29583604	NA	NA	0.0014	1.4326	0.0444
cg01720475	1	4542769	NA	NA	0.0014	-14.9562	0.0415
cg01798149	16	28751111	NA	NA	0.0014	3.3952	0.077
cg01949171	7	209447	FAM20C	family with sequence similarity 20, member C	0.0014	6.1804	0.0451
cg02481950	16	21665002	NA	NA	0.0014	4.3568	0.0671
cg02801405	11	45727997	NA	NA	0.0014	3.9244	0.0434
cg03063166	11	55640721	NA	NA	0.0014	-4.4822	0.0545
cg03276479	8	97507958	SDC2	syndecan 2	0.0014	-2.4417	0.0463
cg03626024	12	108524345	WSCD2	WSC domain containing 2	0.0014	-2.0748	0.0505
cg03990720	16	88637474	ZC3H18	zinc finger CCCH-type containing 18	0.0014	12.1878	0.0428
cg04334406	14	21151509	NA	NA	0.0014	-1.8918	0.057
cg04846348	6	25024044	NA	NA	0.0014	-10.3426	0.0658
cg05341670	1	54518153	NA	NA	0.0014	7.0372	0.0638
cg06714981	7	127716013	SND1	staphylococcal nuclease and tudor domain containing 1	0.0014	1.4147	0.0593
cg07215870	11	62538821	TAF6L	TAF6-like RNA polymerase II, p300/CBP-associated factor (PCAF)-associated factor, 65kDa	0.0014	19.8959	0.0455
cg07237326	19	37742739	NA	NA	0.0014	-2.9792	0.0534
cg07890104	4	109684585	ETNPPL	ethanolamine-phosphate phospho-lyase	0.0014	-1.5514	0.0572
cg09432376	22	36044226	APOL6	apolipoprotein L, 6	0.0014	-2.159	0.0778
cg09887415	2	629016	NA	NA	0.0014	1.3886	0.0455
cg10149976	14	52535953	NID2	nidogen 2 (osteonidogen)	0.0014	-9.7675	0.0437
cg10175249	10	130546259	NA	NA	0.0014	-13.3949	0.0453
cg10177197	1	55316481	DHCR24	24-dehydrocholesterol reductase	0.0014	4.8737	0.0684
cg10181784	5	179961652	CNOT6	CCR4-NOT transcription complex, subunit 6	0.0014	6.3802	0.0454
cg10316922	16	15952274	MYH11	myosin, heavy chain 11, smooth muscle	0.0014	3.2892	0.112
cg11076970	6	32978196	HLA-DOA	major histocompatibility complex, class II, DO alpha	0.0014	16.3337	0.0453
cg11311053	12	124912049	NCOR2	nuclear receptor corepressor 2	0.0014	4.3749	0.1043
cg11403890	1	41708077	SCMH1	sex comb on midleg homolog 1 (Drosophila)	0.0014	25.2311	0.0452
cg11434614	4	169735623	PALLD	palladin, cytoskeletal associated protein	0.0014	-3.4805	0.0525
cg11556929	2	240323605	HDAC4	histone deacetylase 4	0.0014	-14.7413	0.047
cg11736869	2	61245136	NA	NA	0.0014	3.9875	0.0539
cg12045443	12	89777963	NA	NA	0.0014	4.8072	0.3991
cg12073479	7	120968288	WNT16	wingless-type MMTV integration site family, member 16	0.0014	-3.9037	0.0555
cg12081389	6	29012269	OR2W1	olfactory receptor, family 2, subfamily W, member 1	0.0014	-3.5408	0.0616
cg12513284	12	57022656	BAZ2A	bromodomain adjacent to zinc finger domain, 2A	0.0014	12.5075	0.0478
cg13422881	2	128051810	ERCC3	excision repair cross-complementation group 3	0.0014	-8.7188	0.0426
cg13446043	9	4804648	RCL1	RNA terminal phosphate cyclase-like 1	0.0014	-32.0783	0.0374
cg13775091	7	158066145	PTPRN2	protein tyrosine phosphatase, receptor type, N polypeptide 2	0.0014	-2.5539	0.0497
cg13829849	9	72735830	MAMDC2	MAM domain containing 2	0.0014	5.1189	0.0443
cg14517133	6	42664420	PRPH2	peripherin 2 (retinal degeneration, slow)	0.0014	1.87	0.0818
cg15051226	6	28555118	SCAND3	SCAN domain containing 3	0.0014	-7.0805	0.046
cg15592062	6	167189543	RPS6KA2	ribosomal protein S6 kinase, 90kDa, polypeptide 2	0.0014	-2.0012	0.1017
cg15822795	12	59314530	LRIG3	leucine-rich repeats and immunoglobulin-like domains 3	0.0014	6.1802	0.0546
cg15954363	3	66102345	NA	NA	0.0014	-9.8601	0.0411
cg16162391	10	29698368	PTCHD3P1	patched domain containing 3 pseudogene 1	0.0014	-1.2027	0.0481
cg16349964	10	112404438	RBM20	RNA binding motif protein 20	0.0014	15.0498	0.0421
cg16506426	5	72593048	NA	NA	0.0014	-2.3998	0.0545
cg16622514	5	74772303	COL4A3BP	collagen, type IV, alpha 3 (Goodpasture antigen) binding protein	0.0014	-28.1938	0.0434
cg16713947	12	6560689	NA	NA	0.0014	-19.3354	0.0371
cg16737215	1	95582666	TMEM56	transmembrane protein 56	0.0014	-12.473	0.0447
cg16977596	11	46396095	DGKZ	diacylglycerol kinase, zeta	0.0014	4.7044	0.052
cg17371908	6	30624016	DHX16	DEAH (Asp-Glu-Ala-His) box polypeptide 16	0.0014	23.0626	0.0454
cg18434348	6	1720088	GMDS	GDP-mannose 4,6-dehydratase	0.0014	-4.0633	0.0397
cg18435832	15	45671155	NA	NA	0.0014	1.5057	0.0557
cg20000994	6	31869553	ZBTB12	zinc finger and BTB domain containing 12	0.0014	13.9456	0.0518
cg20435474	14	37116924	NA	NA	0.0014	2.7948	0.0888
cg21000936	17	81009865	B3GNTL1	UDP-GlcNAc:betaGal beta-1,3-N-acetylglucosaminyltransferase-like 1	0.0014	-20.276	0.0406
cg21575465	4	128650393	SLC25A31	solute carrier family 25 (mitochondrial carrier; adenine nucleotide translocator), member 31	0.0014	-4.7897	0.0529
cg21620139	6	31691535	C6orf25	chromosome 6 open reading frame 25	0.0014	1.8584	0.0731
cg22139025	13	113499261	ATP11A	ATPase, class VI, type 11A	0.0014	-2.1097	0.0515
cg22659770	19	50373420	AKT1S1	AKT1 substrate 1 (proline-rich)	0.0014	15.191	0.0441
cg22973115	21	30257761	N6AMT1	N-6 adenine-specific DNA methyltransferase 1 (putative)	0.0014	14.6171	0.0436
cg23813681	11	132772323	OPCML	opioid binding protein/cell adhesion molecule-like	0.0014	1.4623	0.0427
cg24233293	10	130303915	NA	NA	0.0014	-0.7738	0.0559
cg24238345	12	93831960	UBE2N	ubiquitin-conjugating enzyme E2N	0.0014	-9.7274	0.0434
cg24453699	1	91190891	NA	NA	0.0014	-2.0119	0.0832
cg24566687	12	49731152	C1QL4	complement component 1, q subcomponent-like 4	0.0014	8.5251	0.0552
cg25899952	7	1784169	ELFN1	extracellular leucine-rich repeat and fibronectin type III domain containing 1	0.0014	-4.6679	0.0394
cg25960854	19	1160184	SBNO2	strawberry notch homolog 2 (Drosophila)	0.0014	2.8451	0.103
cg26318513	5	140260925	NA	NA	0.0014	-4.6592	0.0427
cg26408600	14	24559812	NA	NA	0.0014	-4.0051	0.0698
cg26610805	7	148892431	ZNF282	zinc finger protein 282	0.0014	12.443	0.0464
cg00534468	16	81579629	CMIP	c-Maf inducing protein	0.0015	2.8953	0.1175
cg01002690	4	39529294	UGDH	UDP-glucose 6-dehydrogenase	0.0015	2.3991	0.0552
cg01578442	5	124223911	NA	NA	0.0015	-4.2968	0.0469
cg01736252	1	55181557	TTC4	tetratricopeptide repeat domain 4	0.0015	-11.095	0.0458
cg01810111	6	27637395	NA	NA	0.0015	2.0508	0.064
cg02395326	17	40273239	KAT2A	K(lysine) acetyltransferase 2A	0.0015	22.1111	0.0571
cg02822381	19	3225634	CELF5	CUGBP, Elav-like family member 5	0.0015	-3.749	0.0877
cg03078006	22	37493737	TMPRSS6	transmembrane protease, serine 6	0.0015	0.9868	0.0518
cg03116355	19	42388316	ARHGEF1	Rho guanine nucleotide exchange factor (GEF) 1	0.0015	22.2606	0.0485
cg03143886	18	22006473	IMPACT	impact RWD domain protein	0.0015	-8.6793	0.0784
cg03184776	17	41522069	MIR2117	microRNA 2117	0.0015	2.1614	0.0429
cg03456338	5	140799811	NA	NA	0.0015	-1.5221	0.0453
cg03532040	19	51301449	C19orf48	chromosome 19 open reading frame 48	0.0015	5.1765	0.1345
cg03561128	7	7097910	NA	NA	0.0015	8.4429	0.0437
cg03594972	5	3659656	NA	NA	0.0015	-4.2509	0.0451
cg03900542	19	42721460	DEDD2	death effector domain containing 2	0.0015	5.6904	0.0374
cg04147621	21	47856020	PCNT	pericentrin	0.0015	10.6061	0.0581
cg04542325	14	76452293	IFT43	intraflagellar transport 43 homolog (Chlamydomonas)	0.0015	36.8871	0.0401
cg04790147	4	1108671	RNF212	ring finger protein 212	0.0015	-3.714	0.0408
cg04844323	16	2144899	PKD1	polycystic kidney disease 1 (autosomal dominant)	0.0015	6.1006	0.0447
cg04927066	5	136833216	SPOCK1	sparc/osteonectin, cwcv and kazal-like domains proteoglycan (testican) 1	0.0015	-4.0498	0.0366
cg05573654	5	1518179	LPCAT1	lysophosphatidylcholine acyltransferase 1	0.0015	2.8229	0.0653
cg05620710	5	140010064	NA	NA	0.0015	-2.8057	0.08
cg05868562	16	86504883	NA	NA	0.0015	-0.9529	0.0545
cg05915609	16	2904455	PRSS22	protease, serine, 22	0.0015	1.4162	0.0606
cg06010514	16	1827105	SPSB3	splA/ryanodine receptor domain and SOCS box containing 3	0.0015	4.6298	0.1021
cg06039318	8	1248861	NA	NA	0.0015	-9.9071	0.0422
cg06734250	18	31802071	NOL4	nucleolar protein 4	0.0015	-9.7593	0.0611
cg06830875	1	3575586	TP73	tumor protein p73	0.0015	-6.6803	0.0431
cg06834689	6	163550454	PACRG	PARK2 co-regulated	0.0015	-6.0806	0.0745
cg07248377	16	4732406	MGRN1	mahogunin ring finger 1, E3 ubiquitin protein ligase	0.0015	3.4397	0.0874
cg07395763	7	47574050	TNS3	tensin 3	0.0015	-6.6381	0.0519
cg07546508	6	31833199	SLC44A4	solute carrier family 44, member 4	0.0015	4.5048	0.0849
cg07961994	4	93227195	GRID2	glutamate receptor, ionotropic, delta 2	0.0015	6.1836	0.0895
cg08313539	6	127094710	NA	NA	0.0015	1.4375	0.041
cg08643950	8	2073078	MYOM2	myomesin 2	0.0015	-7.5505	0.0408
cg09615982	16	2273300	E4F1	E4F transcription factor 1	0.0015	22.0021	0.047
cg09773127	17	76471270	DNAH17	dynein, axonemal, heavy chain 17	0.0015	-9.5338	0.0419
cg10171307	16	33943970	NA	NA	0.0015	-1.9901	0.0572
cg10313368	1	8935228	ENO1	enolase 1, (alpha)	0.0015	-3.4039	0.0639
cg10991454	2	30834674	LCLAT1	lysocardiolipin acyltransferase 1	0.0015	3.7763	0.1722
cg11678423	1	17380834	SDHB	succinate dehydrogenase complex, subunit B, iron sulfur (Ip)	0.0015	12.9713	0.0467
cg12349030	11	3818695	NA	NA	0.0015	6.7297	0.0436
cg12566747	19	13134817	NFIX	nuclear factor I/X (CCAAT-binding transcription factor)	0.0015	2.6134	0.0551
cg13042808	15	67457584	SMAD3	SMAD family member 3	0.0015	14.4404	0.0399
cg13432253	1	246959150	NA	NA	0.0015	-4.7221	0.0466
cg14062745	2	65357211	RAB1A	RAB1A, member RAS oncogene family	0.0015	-15.4815	0.0369
cg14189988	20	59804332	NA	NA	0.0015	7.8556	0.04
cg14633052	9	137961985	NA	NA	0.0015	1.6145	0.045
cg14766198	1	100818374	CDC14A	cell division cycle 14A	0.0015	13.9714	0.0405
cg15937925	4	188223108	NA	NA	0.0015	-4.2838	0.0555
cg16180796	7	23245900	NA	NA	0.0015	1.102	0.0592
cg17109725	1	18707479	NA	NA	0.0015	-3.1909	0.0789
cg17931807	6	166755721	SFT2D1	SFT2 domain containing 1	0.0015	-17.174	0.0462
cg17993073	6	160527228	IGF2R	insulin-like growth factor 2 receptor	0.0015	10.301	0.0514
cg18228531	14	105147702	NA	NA	0.0015	-3.9098	0.1429
cg18263059	1	714021	NA	NA	0.0015	-6.4626	0.0416
cg18567924	15	95870450	NA	NA	0.0015	1.6698	0.0644
cg18761221	20	60518478	NA	NA	0.0015	-19.8247	0.0486
cg18842157	14	68825875	RAD51B	RAD51 paralog B	0.0015	2.0783	0.0897
cg18852817	7	140909514	NA	NA	0.0015	2.2703	0.0475
cg19051238	12	70326318	NA	NA	0.0015	-4.185	0.0517
cg19126954	7	157616612	PTPRN2	protein tyrosine phosphatase, receptor type, N polypeptide 2	0.0015	-3.7918	0.0598
cg20238355	7	100612155	MUC12	mucin 12, cell surface associated	0.0015	-3.4573	0.0443
cg20824569	15	86337811	KLHL25	kelch-like family member 25	0.0015	9.6774	0.039
cg21265287	1	1228383	ACAP3	ArfGAP with coiled-coil, ankyrin repeat and PH domains 3	0.0015	-19.5432	0.0432
cg21432062	3	4908643	NA	NA	0.0015	-1.7446	0.0701
cg21806090	12	2198034	CACNA1C	calcium channel, voltage-dependent, L type, alpha 1C subunit	0.0015	-7.3328	0.0586
cg21978694	19	45316509	BCAM	basal cell adhesion molecule (Lutheran blood group)	0.0015	-38.4246	0.0433
cg23153227	6	27725408	NA	NA	0.0015	-2.1714	0.0494
cg24460126	1	179713828	FAM163A	family with sequence similarity 163, member A	0.0015	1.3173	0.0605
cg24481801	1	110197235	GSTM4	glutathione S-transferase mu 4	0.0015	9.9798	0.0438
cg24640415	6	29574953	GABBR1	gamma-aminobutyric acid (GABA) B receptor, 1	0.0015	-11.2945	0.05
cg24886831	8	1857688	ARHGEF10	Rho guanine nucleotide exchange factor (GEF) 10	0.0015	-2.7225	0.0753
cg25111781	10	75012591	MRPS16	mitochondrial ribosomal protein S16	0.0015	-19.4332	0.0392
cg25379390	11	64793658	SNX15	sorting nexin 15	0.0015	-15.6067	0.0382
cg25556690	17	79370938	NA	NA	0.0015	14.0279	0.0587
cg25890582	10	43951436	ZNF487	zinc finger protein 487	0.0015	-21.8347	0.0513
cg26313955	1	117112616	CD58	CD58 molecule	0.0015	2.7205	0.0556
cg26606184	1	207495047	CD55	CD55 molecule, decay accelerating factor for complement (Cromer blood group)	0.0015	-14.7155	0.0467
cg26663810	12	131492894	GPR133	G protein-coupled receptor 133	0.0015	-4.6989	0.0488
cg26786569	2	74685132	WBP1	WW domain binding protein 1	0.0015	-19.3658	0.0399
cg27093637	11	5410452	OR51M1	olfactory receptor, family 51, subfamily M, member 1	0.0015	-4.2137	0.0554
cg27143142	12	79514170	SYT1	synaptotagmin I	0.0015	-8.2746	0.0432
cg27160578	7	1250669	NA	NA	0.0015	-3.3578	0.0689
cg27506810	19	12406174	ZNF44	zinc finger protein 44	0.0015	-5.4596	0.049
cg00322632	7	4573716	NA	NA	0.0016	-8.0458	0.0371
cg00426377	1	36785859	SH3D21	SH3 domain containing 21	0.0016	3.8454	0.1228
cg01379412	11	111810533	DIXDC1	DIX domain containing 1	0.0016	10.404	0.0448
cg01563465	5	72512441	NA	NA	0.0016	3.4364	0.0435
cg01573306	1	172330400	DNM3	dynamin 3	0.0016	-1.9436	0.0501
cg01634998	20	44651137	SLC12A5	solute carrier family 12 (potassium/chloride transporter), member 5	0.0016	-4.5915	0.0435
cg02145411	1	110528025	AHCYL1	adenosylhomocysteinase-like 1	0.0016	-21.0001	0.0453
cg02966076	16	75600378	GABARAPL2	GABA(A) receptor-associated protein-like 2	0.0016	-17.9777	0.0382
cg03047098	16	71843015	AP1G1	adaptor-related protein complex 1, gamma 1 subunit	0.0016	-15.5768	0.0376
cg03162101	3	9291274	SRGAP3	SLIT-ROBO Rho GTPase activating protein 3	0.0016	-19.4391	0.043
cg03257930	9	110399293	NA	NA	0.0016	-4.4061	0.2636
cg03442467	1	66797701	PDE4B	phosphodiesterase 4B, cAMP-specific	0.0016	-9.184	0.044
cg05740244	11	18434015	LDHC	lactate dehydrogenase C	0.0016	0.5836	0.0578
cg06295223	16	90143751	PRDM7	PR domain containing 7	0.0016	1.021	0.056
cg06414816	5	110062837	TMEM232	transmembrane protein 232	0.0016	1.2346	0.0519
cg06495615	19	939731	ARID3A	AT rich interactive domain 3A (BRIGHT-like)	0.0016	4.031	0.0735
cg06596221	12	131416672	NA	NA	0.0016	-3.3032	0.0504
cg06889108	5	173317342	CPEB4	cytoplasmic polyadenylation element binding protein 4	0.0016	3.7892	0.1715
cg07600871	18	35146474	CELF4	CUGBP, Elav-like family member 4	0.0016	4.568	0.0516
cg07740095	6	99667847	NA	NA	0.0016	1.8601	0.0506
cg07942598	21	28339711	ADAMTS5	ADAM metallopeptidase with thrombospondin type 1 motif, 5	0.0016	-13.9015	0.0557
cg08160891	16	15252968	NA	NA	0.0016	-27.6209	0.0345
cg08462924	1	41848221	NA	NA	0.0016	-4.4292	0.0576
cg09036290	16	30685952	NA	NA	0.0016	11.3063	0.0603
cg09146088	5	145305089	NA	NA	0.0016	-0.7832	0.0649
cg09214243	15	29968124	NA	NA	0.0016	-1.0291	0.0652
cg09935228	8	81557650	ZNF704	zinc finger protein 704	0.0016	-11.3812	0.0659
cg10260935	22	41844435	TOB2	transducer of ERBB2, 2	0.0016	29.9688	0.038
cg10329648	2	134028440	NCKAP5	NCK-associated protein 5	0.0016	3.6039	0.0378
cg11481223	2	147625024	NA	NA	0.0016	-8.5789	0.0447
cg12647497	1	110210265	GSTM2	glutathione S-transferase mu 2 (muscle)	0.0016	-2.648	0.0515
cg12897901	11	126225297	ST3GAL4	ST3 beta-galactoside alpha-2,3-sialyltransferase 4	0.0016	17.0574	0.0461
cg13005910	5	138940557	UBE2D2	ubiquitin-conjugating enzyme E2D 2	0.0016	-17.4317	0.0598
cg13981725	15	90777598	NA	NA	0.0016	-15.5584	0.0365
cg14339043	19	4198058	ANKRD24	ankyrin repeat domain 24	0.0016	8.8136	0.0543
cg14931230	19	44324901	LYPD5	LY6/PLAUR domain containing 5	0.0016	-4.4518	0.0544
cg15172728	10	7214443	SFMBT2	Scm-like with four mbt domains 2	0.0016	12.6117	0.0458
cg15238325	17	217243	NA	NA	0.0016	2.1271	0.0599
cg15664909	17	685709	NA	NA	0.0016	23.6036	0.0551
cg15959715	10	26506713	GAD2	glutamate decarboxylase 2 (pancreatic islets and brain, 65kDa)	0.0016	-6.4875	0.0419
cg16716320	15	88406509	NA	NA	0.0016	1.5689	0.043
cg17089511	4	2438721	NA	NA	0.0016	15.2536	0.0414
cg18153662	1	1190669	UBE2J2	ubiquitin-conjugating enzyme E2, J2	0.0016	1.9423	0.0388
cg19488922	11	1249444	MUC5B	mucin 5B, oligomeric mucus/gel-forming	0.0016	3.7847	0.0774
cg19863752	5	175970067	NA	NA	0.0016	22.8383	0.045
cg20294962	10	135126559	ZNF511	zinc finger protein 511	0.0016	-3.6759	0.0574
cg20784693	2	239984030	HDAC4	histone deacetylase 4	0.0016	1.2021	0.0749
cg21040096	17	182928	RPH3AL	rabphilin 3A-like (without C2 domains)	0.0016	0.676	0.0491
cg21834248	1	222763810	TAF1A	TATA box binding protein (TBP)-associated factor, RNA polymerase I, A, 48kDa	0.0016	1.5096	0.0374
cg22809491	6	166263628	NA	NA	0.0016	-2.5219	0.0407
cg23407813	6	26056797	HIST1H1C	histone cluster 1, H1c	0.0016	-9.6686	0.0415
cg23530330	13	51792702	NA	NA	0.0016	6.5377	0.0793
cg23627948	7	2760692	NA	NA	0.0016	0.683	0.0599
cg23716690	1	10314029	KIF1B	kinesin family member 1B	0.0016	2.8167	0.0416
cg24106686	17	45771570	TBKBP1	TBK1 binding protein 1	0.0016	9.4697	0.0533
cg24828484	19	17317061	MYO9B	myosin IXB	0.0016	6.1463	0.0702
cg25428429	6	42788831	GLTSCR1L	GLTSCR1-like	0.0016	20.1916	0.0402
cg26151999	19	55644082	NA	NA	0.0016	1.3533	0.046
cg26504915	19	10981559	CARM1	coactivator-associated arginine methyltransferase 1	0.0016	17.8933	0.0546
cg27434351	11	14521491	COPB1	coatomer protein complex, subunit beta 1	0.0016	21.1735	0.0407
cg27518240	1	221510354	C1orf140	uncharacterized LOC400804	0.0016	-4.5821	0.0541
cg00102439	8	1441403	NA	NA	0.0017	16.4029	0.0518
cg00244352	6	15495498	JARID2	jumonji, AT rich interactive domain 2	0.0017	-13.6809	0.0559
cg01244601	4	120671846	NA	NA	0.0017	-3.7141	0.0409
cg01347596	19	10252900	DNMT1	DNA (cytosine-5-)-methyltransferase 1	0.0017	-12.1289	0.0448
cg01380884	15	74923934	EDC3	enhancer of mRNA decapping 3	0.0017	5.1928	0.1334
cg01719995	4	144104893	USP38	ubiquitin specific peptidase 38	0.0017	2.2987	0.1048
cg01763692	4	128064781	NA	NA	0.0017	-3.8839	0.0907
cg02085838	5	14143304	TRIO	trio Rho guanine nucleotide exchange factor	0.0017	-14.6717	0.0345
cg02643647	7	62809373	NA	NA	0.0017	-1.0077	0.0501
cg03330372	7	151356654	PRKAG2	protein kinase, AMP-activated, gamma 2 non-catalytic subunit	0.0017	-11.2174	0.0473
cg03611551	11	66841536	NA	NA	0.0017	3.6286	0.0594
cg04009860	15	101853297	PCSK6	proprotein convertase subtilisin/kexin type 6	0.0017	-4.9959	0.0519
cg04155231	12	9217510	A2M-AS1	A2M antisense RNA 1	0.0017	1.2154	0.0668
cg04313173	11	73087233	RELT	RELT tumor necrosis factor receptor	0.0017	9.7215	0.0451
cg04892391	12	105478345	ALDH1L2	aldehyde dehydrogenase 1 family, member L2	0.0017	-15.2254	0.0406
cg05455680	22	44394758	PARVB	parvin, beta	0.0017	11.55	0.0359
cg06016911	5	1891883	NA	NA	0.0017	-3.9847	0.0478
cg06491147	10	59081375	NA	NA	0.0017	5.1918	0.0601
cg06624267	7	2764503	NA	NA	0.0017	3.2457	0.1253
cg06661812	4	105414831	NA	NA	0.0017	-6.6253	0.0604
cg06764333	6	133564466	EYA4	eyes absent homolog 4 (Drosophila)	0.0017	-8.8607	0.0412
cg06960164	6	42072147	C6orf132	chromosome 6 open reading frame 132	0.0017	-7.2969	0.0444
cg07419011	12	120688060	PXN	paxillin	0.0017	-3.8854	0.0799
cg07486252	4	114213914	ANK2	ankyrin 2, neuronal	0.0017	-11.2353	0.0435
cg07580010	3	43664647	ANO10	anoctamin 10	0.0017	-7.9299	0.0401
cg08237971	1	27290846	NA	NA	0.0017	-4.7373	0.05
cg08417620	8	56013556	XKR4	XK, Kell blood group complex subunit-related family, member 4	0.0017	-1.6819	0.0405
cg08735298	1	38273312	NA	NA	0.0017	13.2627	0.0465
cg08911275	2	176957462	HOXD13	homeobox D13	0.0017	8.2829	0.0655
cg08981980	12	133302266	ANKLE2	ankyrin repeat and LEM domain containing 2	0.0017	-2.8968	0.0466
cg09173924	17	73513338	TSEN54	TSEN54 tRNA splicing endonuclease subunit	0.0017	12.7137	0.0687
cg09204302	16	70713462	MTSS1L	metastasis suppressor 1-like	0.0017	11.9412	0.0443
cg09416860	12	110340901	TCHP	trichoplein, keratin filament binding	0.0017	10.9889	0.0518
cg09507761	5	96152293	NA	NA	0.0017	-15.2531	0.0379
cg09544338	19	15311998	NOTCH3	notch 3	0.0017	-4.3615	0.0663
cg09631495	8	4617087	CSMD1	CUB and Sushi multiple domains 1	0.0017	3.3828	0.0488
cg09791665	19	11878248	ZNF441	zinc finger protein 441	0.0017	5.8465	0.051
cg10206397	20	2085344	STK35	serine/threonine kinase 35	0.0017	3.0813	0.3287
cg10221240	4	1004669	FGFRL1	fibroblast growth factor receptor-like 1	0.0017	22.5419	0.0482
cg10274606	14	73118334	NA	NA	0.0017	4.9618	0.0557
cg10908116	13	110885404	COL4A1	collagen, type IV, alpha 1	0.0017	-1.7953	0.0489
cg11401514	7	118741415	NA	NA	0.0017	-1.927	0.0493
cg12744185	17	53828387	PCTP	phosphatidylcholine transfer protein	0.0017	6.9207	0.0471
cg12801525	10	125273734	NA	NA	0.0017	-4.6772	0.046
cg12835256	4	110651671	PLA2G12A	phospholipase A2, group XIIA	0.0017	3.5837	0.043
cg13242871	20	47278547	PREX1	phosphatidylinositol-3,4,5-trisphosphate-dependent Rac exchange factor 1	0.0017	3.5916	0.0463
cg13348770	6	122720548	HSF2	heat shock transcription factor 2	0.0017	-11.22	0.0482
cg13789457	1	8439723	RERE	arginine-glutamic acid dipeptide (RE) repeats	0.0017	-6.5761	0.0599
cg13828378	13	113715159	MCF2L	MCF.2 cell line derived transforming sequence-like	0.0017	-13.6069	0.0375
cg14690102	11	17745835	NA	NA	0.0017	1.8654	0.0426
cg15076663	1	18023561	ARHGEF10L	Rho guanine nucleotide exchange factor (GEF) 10-like	0.0017	-31.8873	0.0418
cg15194100	15	28014040	OCA2	oculocutaneous albinism II	0.0017	-1.5608	0.058
cg15617545	11	57365018	SERPING1	serpin peptidase inhibitor, clade G (C1 inhibitor), member 1	0.0017	6.0636	0.0944
cg15933527	12	51632360	DAZAP2	DAZ associated protein 2	0.0017	16.6791	0.0521
cg16047670	1	714012	NA	NA	0.0017	-6.6045	0.0382
cg16742763	7	74489750	WBSCR16	Williams-Beuren syndrome chromosome region 16	0.0017	20.0659	0.0419
cg16758084	3	55108493	CACNA2D3	calcium channel, voltage-dependent, alpha 2/delta subunit 3	0.0017	9.8716	0.0353
cg16778382	22	37493863	TMPRSS6	transmembrane protease, serine 6	0.0017	0.835	0.0516
cg16788857	3	192577951	MB21D2	Mab-21 domain containing 2	0.0017	-0.4094	0.0763
cg17938371	2	85555240	TGOLN2	trans-golgi network protein 2	0.0017	37.1172	0.0447
cg18468088	6	35490818	NA	NA	0.0017	-2.8848	0.1025
cg18561945	19	39743264	NA	NA	0.0017	2.9047	0.1071
cg18838581	19	2269401	OAZ1	ornithine decarboxylase antizyme 1	0.0017	27.0979	0.0426
cg19324118	7	105279494	ATXN7L1	ataxin 7-like 1	0.0017	-12.2009	0.0372
cg19353425	2	69968558	ANXA4	annexin A4	0.0017	-8.0746	0.0731
cg19427325	17	8302479	RNF222	ring finger protein 222	0.0017	-3.9969	0.0691
cg19743545	2	237085808	NA	NA	0.0017	-1.469	0.0505
cg20279327	13	107222835	NA	NA	0.0017	0.9694	0.0464
cg20295537	10	57389906	NA	NA	0.0017	-2.7893	0.0409
cg22021359	10	16859474	RSU1	Ras suppressor protein 1	0.0017	-22.5212	0.0455
cg22387113	15	89535439	NA	NA	0.0017	-2.7799	0.0472
cg22913903	12	49740968	DNAJC22	DnaJ (Hsp40) homolog, subfamily C, member 22	0.0017	-6.8977	0.0404
cg23069822	3	143692006	C3orf58	chromosome 3 open reading frame 58	0.0017	-13.971	0.0385
cg23292266	19	11285128	KANK2	KN motif and ankyrin repeat domains 2	0.0017	3.8288	0.0633
cg23643435	2	38893251	GALM	galactose mutarotase (aldose 1-epimerase)	0.0017	-2.6656	0.0599
cg23895220	6	31691870	C6orf25	chromosome 6 open reading frame 25	0.0017	2.1552	0.0605
cg23984434	11	106888656	GUCY1A2	guanylate cyclase 1, soluble, alpha 2	0.0017	6.7616	0.0819
cg23992470	4	843637	GAK	cyclin G associated kinase	0.0017	-27.3327	0.0414
cg24022528	7	140393175	ADCK2	aarF domain containing kinase 2	0.0017	-0.6726	0.0565
cg24283621	10	6246090	PFKFB3	6-phosphofructo-2-kinase/fructose-2,6-biphosphatase 3	0.0017	18.7624	0.0441
cg24772388	2	127414883	GYPC	glycophorin C (Gerbich blood group)	0.0017	-16.7612	0.0698
cg24934431	10	104597864	CYP17A1	cytochrome P450, family 17, subfamily A, polypeptide 1	0.0017	-9.1014	0.0404
cg25202370	1	42129921	HIVEP3	human immunodeficiency virus type I enhancer binding protein 3	0.0017	3.6024	0.0985
cg25942880	11	8662007	TRIM66	tripartite motif containing 66	0.0017	2.5414	0.0473
cg25965355	11	79151966	TENM4	teneurin transmembrane protein 4	0.0017	2.4474	0.0513
cg26034658	11	65836743	PACS1	phosphofurin acidic cluster sorting protein 1	0.0017	5.2948	0.1206
cg26558591	16	27829801	GSG1L	GSG1-like	0.0017	4.4499	0.0344
cg26849265	17	8191877	NA	NA	0.0017	-29.0158	0.039
cg00079598	11	123676903	OR6M1	olfactory receptor, family 6, subfamily M, member 1	0.0018	-1.9531	0.0742
cg00088007	8	41504566	NKX6-3	NK6 homeobox 3	0.0018	-2.4185	0.0582
cg00363312	7	139333296	HIPK2	homeodomain interacting protein kinase 2	0.0018	-3.2023	0.0715
cg00961792	1	207120407	PIGR	polymeric immunoglobulin receptor	0.0018	4.9646	0.0905
cg01108614	6	32166763	NOTCH4	notch 4	0.0018	-36.4503	0.0426
cg01194371	5	79331477	THBS4	thrombospondin 4	0.0018	2.2155	0.0637
cg02132364	16	2479951	CCNF	cyclin F	0.0018	-17.2242	0.0464
cg02258002	3	119123583	ARHGAP31	Rho GTPase activating protein 31	0.0018	8.5524	0.0395
cg02953927	15	44038812	NA	NA	0.0018	2.9172	0.0802
cg03243362	1	32741543	LCK	lymphocyte-specific protein tyrosine kinase	0.0018	4.3675	0.0469
cg03953196	16	85814044	EMC8	ER membrane protein complex subunit 8	0.0018	16.5344	0.0434
cg04047472	16	1679796	CRAMP1L	Crm, cramped-like (Drosophila)	0.0018	4.6248	0.0488
cg04091325	15	84115433	SH3GL3	SH3-domain GRB2-like 3	0.0018	2.3331	0.0472
cg04262392	16	2136746	TSC2	tuberous sclerosis 2	0.0018	-21.8685	0.0363
cg04414917	16	28889971	ATP2A1	ATPase, Ca++ transporting, cardiac muscle, fast twitch 1	0.0018	-2.1239	0.0588
cg04662532	12	54330125	NA	NA	0.0018	-1.8932	0.0428
cg05086811	3	152552603	P2RY1	purinergic receptor P2Y, G-protein coupled, 1	0.0018	12.7155	0.0413
cg05169846	12	1905735	CACNA2D4	calcium channel, voltage-dependent, alpha 2/delta subunit 4	0.0018	9.9435	0.0463
cg05301124	6	168517769	NA	NA	0.0018	-4.8361	0.0388
cg05487895	5	139080952	NA	NA	0.0018	-9.4237	0.0542
cg05542661	6	29717068	HLA-F-AS1	HLA-F antisense RNA 1	0.0018	-8.2051	0.0513
cg05918312	2	183370084	PDE1A	phosphodiesterase 1A, calmodulin-dependent	0.0018	-2.7242	0.1098
cg06000825	5	100236649	ST8SIA4	ST8 alpha-N-acetyl-neuraminide alpha-2,8-sialyltransferase 4	0.0018	-23.7169	0.0401
cg06438300	12	62586587	FAM19A2	family with sequence similarity 19 (chemokine (C-C motif)-like), member A2	0.0018	-16.7866	0.0501
cg07798602	1	65358393	JAK1	Janus kinase 1	0.0018	-3.2347	0.092
cg07807395	1	4698416	NA	NA	0.0018	-1.6552	0.0537
cg08309747	11	13983705	SPON1	spondin 1, extracellular matrix protein	0.0018	-2.3645	0.0567
cg08810779	6	30640919	DHX16	DEAH (Asp-Glu-Ala-His) box polypeptide 16	0.0018	-18.7946	0.0382
cg09226159	3	97483488	ARL6	ADP-ribosylation factor-like 6	0.0018	-15.9523	0.0577
cg09309024	16	29837267	MVP	major vault protein	0.0018	3.9337	0.0694
cg09322973	12	8333010	FAM66C	family with sequence similarity 66, member C	0.0018	1.0135	0.0516
cg09371351	1	119958041	HSD3B2	hydroxy-delta-5-steroid dehydrogenase, 3 beta- and steroid delta-isomerase 2	0.0018	1.6218	0.0387
cg09509592	10	133918267	JAKMIP3	Janus kinase and microtubule interacting protein 3	0.0018	-4.069	0.0599
cg09612929	11	72353049	PDE2A	phosphodiesterase 2A, cGMP-stimulated	0.0018	5.4598	0.0427
cg09656239	21	26979779	MRPL39	mitochondrial ribosomal protein L39	0.0018	24.5504	0.0495
cg09865413	3	153839136	ARHGEF26	Rho guanine nucleotide exchange factor (GEF) 26	0.0018	-13.9262	0.0376
cg09979956	2	190648634	NA	NA	0.0018	-30.4916	0.0375
cg10512202	3	45649293	LIMD1	LIM domains containing 1	0.0018	-3.2396	0.0579
cg11951910	14	77965391	ISM2	isthmin 2	0.0018	13.7979	0.0439
cg12028816	17	7232827	NEURL4	neuralized E3 ubiquitin protein ligase 4	0.0018	26.0893	0.05
cg12082615	1	150898693	SETDB1	SET domain, bifurcated 1	0.0018	-18.0931	0.039
cg12669458	3	141644940	ATP1B3	ATPase, Na+/K+ transporting, beta 3 polypeptide	0.0018	7.8289	0.0434
cg13218435	4	152682442	PET112	PET112 homolog (yeast)	0.0018	-17.3247	0.0395
cg14351425	10	120968739	GRK5	G protein-coupled receptor kinase 5	0.0018	-2.7214	0.0542
cg14367229	13	28367741	GSX1	GS homeobox 1	0.0018	-3.8532	0.0747
cg14375849	9	101737611	COL15A1	collagen, type XV, alpha 1	0.0018	2.3026	0.04
cg14513218	19	36248980	NA	NA	0.0018	-13.2014	0.0448
cg15044322	11	67291020	CABP2	calcium binding protein 2	0.0018	-18.6402	0.0396
cg15082983	17	39894780	NA	NA	0.0018	5.6589	0.0493
cg15248889	4	189030946	NA	NA	0.0018	-1.9723	0.0448
cg15468976	1	2106222	PRKCZ	protein kinase C, zeta	0.0018	1.4012	0.0581
cg15638547	2	71357459	NA	NA	0.0018	14.5633	0.041
cg15736240	12	126727103	NA	NA	0.0018	-9.2035	0.0416
cg16537350	14	50329699	NA	NA	0.0018	-17.6472	0.043
cg17756483	21	30365886	LTN1	listerin E3 ubiquitin protein ligase 1	0.0018	2.0677	0.0447
cg18178963	9	32573171	NDUFB6	NADH dehydrogenase (ubiquinone) 1 beta subcomplex, 6, 17kDa	0.0018	-10.9522	0.0406
cg18664915	7	1043861	C7orf50	chromosome 7 open reading frame 50	0.0018	6.1123	0.1533
cg19105362	10	71929497	SAR1A	secretion associated, Ras related GTPase 1A	0.0018	5.1042	0.0431
cg19478105	10	98946943	SLIT1	slit homolog 1 (Drosophila)	0.0018	-2.7027	0.0515
cg19488158	2	227465812	NA	NA	0.0018	-5.7462	0.0397
cg20288107	9	79792878	NA	NA	0.0018	6.0968	0.0471
cg20685067	1	19107142	NA	NA	0.0018	-2.9556	0.0415
cg21083793	6	31670766	ABHD16A	abhydrolase domain containing 16A	0.0018	-20.0771	0.0385
cg21517147	8	41386864	GINS4	GINS complex subunit 4 (Sld5 homolog)	0.0018	4.5416	0.0379
cg21752578	13	51742569	NA	NA	0.0018	-5.2449	0.082
cg21924273	4	8161093	ABLIM2	actin binding LIM protein family, member 2	0.0018	18.2687	0.0395
cg22310062	18	19181025	ESCO1	establishment of sister chromatid cohesion N-acetyltransferase 1	0.0018	17.479	0.043
cg22367527	6	26289379	NA	NA	0.0018	-7.4889	0.0352
cg23279021	5	110062343	TMEM232	transmembrane protein 232	0.0018	1.2282	0.0476
cg23329581	21	36161054	RUNX1	runt-related transcription factor 1	0.0018	14.65	0.0378
cg23642766	6	31648953	LY6G5C	lymphocyte antigen 6 complex, locus G5C	0.0018	19.3465	0.0419
cg23679982	17	1686737	SMYD4	SET and MYND domain containing 4	0.0018	1.879	0.0996
cg24259128	11	62009790	SCGB1D2	secretoglobin, family 1D, member 2	0.0018	1.5254	0.046
cg24544047	7	101927904	SH2B2	SH2B adaptor protein 2	0.0018	3.9056	0.0791
cg24807761	7	134632531	CALD1	caldesmon 1	0.0018	-17.9378	0.0393
cg24954121	1	55075340	NA	NA	0.0018	-5.261	0.041
cg25102782	2	179316089	NA	NA	0.0018	13.937	0.0439
cg25327888	10	18689440	CACNB2	calcium channel, voltage-dependent, beta 2 subunit	0.0018	1.5763	0.0457
cg26022010	8	63895823	NA	NA	0.0018	4.0339	0.0461
cg26253134	2	70751721	TGFA	transforming growth factor, alpha	0.0018	-3.7308	0.1991
cg26460931	1	6762130	DNAJC11	DnaJ (Hsp40) homolog, subfamily C, member 11	0.0018	-13.3553	0.0394
cg26770890	8	16628810	NA	NA	0.0018	1.7338	0.0583
cg27574673	17	29158987	ATAD5	ATPase family, AAA domain containing 5	0.0018	25.9944	0.0462
cg00413250	16	13155767	SHISA9	shisa family member 9	0.0019	2.1056	0.0448
cg00560547	16	66878575	CA7	carbonic anhydrase VII	0.0019	13.8405	0.0717
cg01907761	5	147647809	SPINK13	serine peptidase inhibitor, Kazal type 13 (putative)	0.0019	-3.3817	0.0668
cg02094337	17	80542118	FOXK2	forkhead box K2	0.0019	2.3117	0.0605
cg02134889	12	128061621	NA	NA	0.0019	-12.9948	0.0413
cg02579706	3	187960622	LPP	LIM domain containing preferred translocation partner in lipoma	0.0019	10.6144	0.0475
cg03024587	8	67940929	PPP1R42	protein phosphatase 1, regulatory subunit 42	0.0019	12.6104	0.0467
cg03134230	2	192208955	MYO1B	myosin IB	0.0019	-7.3443	0.0586
cg03188793	11	755658	TALDO1	transaldolase 1	0.0019	0.7899	0.0421
cg03826688	12	16756662	LMO3	LIM domain only 3 (rhombotin-like 2)	0.0019	-6.1057	0.0421
cg04302290	3	142607357	PCOLCE2	procollagen C-endopeptidase enhancer 2	0.0019	7.4605	0.0845
cg05330121	10	77166684	ZNF503-AS2	ZNF503 antisense RNA 2	0.0019	-10.1343	0.0368
cg05627727	7	4085241	SDK1	sidekick cell adhesion molecule 1	0.0019	-16.1571	0.0392
cg05797131	7	2080082	MAD1L1	MAD1 mitotic arrest deficient-like 1 (yeast)	0.0019	8.5336	0.04
cg06462666	22	50528312	MOV10L1	Mov10l1, Moloney leukemia virus 10-like 1, homolog (mouse)	0.0019	1.498	0.0555
cg06495501	22	50523761	MLC1	megalencephalic leukoencephalopathy with subcortical cysts 1	0.0019	9.5934	0.0642
cg07080551	10	128014684	ADAM12	ADAM metallopeptidase domain 12	0.0019	-6.6294	0.0399
cg07156138	10	1744124	ADARB2	adenosine deaminase, RNA-specific, B2 (non-functional)	0.0019	-10.5508	0.0404
cg07655627	5	102898729	NUDT12	nudix (nucleoside diphosphate linked moiety X)-type motif 12	0.0019	-0.8392	0.0393
cg07698281	12	34442510	NA	NA	0.0019	2.4529	0.0418
cg08504029	8	141249567	TRAPPC9	trafficking protein particle complex 9	0.0019	-8.0463	0.039
cg08824692	11	77790360	NDUFC2	NADH dehydrogenase (ubiquinone) 1, subcomplex unknown, 2, 14.5kDa	0.0019	-21.1163	0.0396
cg08848462	1	162270281	NOS1AP	nitric oxide synthase 1 (neuronal) adaptor protein	0.0019	-2.0966	0.0397
cg09335647	7	147097440	NA	NA	0.0019	-4.6315	0.0567
cg10104420	6	32526414	HLA-DRB6	major histocompatibility complex, class II, DR beta 6 (pseudogene)	0.0019	0.783	0.0619
cg11281110	13	112335776	NA	NA	0.0019	-4.4953	0.0521
cg11583106	5	180033559	FLT4	fms-related tyrosine kinase 4	0.0019	-7.5419	0.0379
cg11597902	17	75096239	NA	NA	0.0019	1.9612	0.0866
cg11746480	17	47022279	SNF8	SNF8, ESCRT-II complex subunit	0.0019	-27.6918	0.0415
cg11854806	10	82116365	NA	NA	0.0019	14.5818	0.0531
cg12353688	7	27265004	NA	NA	0.0019	3.3211	0.0895
cg13416129	9	140037808	GRIN1	glutamate receptor, ionotropic, N-methyl D-aspartate 1	0.0019	-2.038	0.0366
cg13689066	1	12167071	TNFRSF8	tumor necrosis factor receptor superfamily, member 8	0.0019	2.4738	0.0593
cg13931999	9	35815441	HINT2	histidine triad nucleotide binding protein 2	0.0019	12.8345	0.0425
cg14129931	18	74513950	NA	NA	0.0019	1.8245	0.0477
cg14184954	12	20003184	NA	NA	0.0019	-13.2831	0.0418
cg14243741	11	2721817	NA	NA	0.0019	2.6345	0.0496
cg14295357	17	73569524	LLGL2	lethal giant larvae homolog 2 (Drosophila)	0.0019	-8.3968	0.0444
cg14761876	11	67182724	CARNS1	carnosine synthase 1	0.0019	7.0876	0.046
cg14971879	11	119616192	NA	NA	0.0019	-3.9274	0.0422
cg15174021	8	101693194	NA	NA	0.0019	7.2343	0.0482
cg16377144	10	101541726	ABCC2	ATP-binding cassette, sub-family C (CFTR/MRP), member 2	0.0019	4.8839	0.0442
cg16736055	17	72028714	NA	NA	0.0019	-1.5045	0.0584
cg16960943	2	236417185	AGAP1	ArfGAP with GTPase domain, ankyrin repeat and PH domain 1	0.0019	-11.6002	0.0356
cg17903246	3	100053926	NIT2	nitrilase family, member 2	0.0019	30.7514	0.0393
cg18275589	5	39427599	NA	NA	0.0019	-10.3067	0.0552
cg19129336	7	92861825	CCDC132	coiled-coil domain containing 132	0.0019	-23.0918	0.0378
cg19149915	4	83618967	SCD5	stearoyl-CoA desaturase 5	0.0019	-6.9678	0.0422
cg19340909	1	1821422	GNB1	guanine nucleotide binding protein (G protein), beta polypeptide 1	0.0019	9.9441	0.0486
cg19691163	5	96304288	LNPEP	leucyl/cystinyl aminopeptidase	0.0019	-9.775	0.0396
cg19824362	12	95467522	NR2C1	nuclear receptor subfamily 2, group C, member 1	0.0019	-23.8505	0.0416
cg20084079	11	55135656	OR4A15	olfactory receptor, family 4, subfamily A, member 15	0.0019	-1.5166	0.0455
cg20169015	1	85968569	DDAH1	dimethylarginine dimethylaminohydrolase 1	0.0019	2.5366	0.0476
cg20222695	12	133323749	ANKLE2	ankyrin repeat and LEM domain containing 2	0.0019	4.9167	0.0857
cg20270882	1	20756044	NA	NA	0.0019	-1.7671	0.038
cg21685266	3	184971652	EHHADH	enoyl-CoA, hydratase/3-hydroxyacyl CoA dehydrogenase	0.0019	5.4747	0.0418
cg21734996	4	16760829	LDB2	LIM domain binding 2	0.0019	-4.9841	0.0416
cg22599150	1	917118	PERM1	PPARGC1 and ESRR induced regulator, muscle 1	0.0019	-3.0279	0.0476
cg22748443	7	14030992	ETV1	ets variant 1	0.0019	-11.6953	0.0378
cg22752052	19	34397682	NA	NA	0.0019	-3.2758	0.0486
cg22780026	13	20235870	MPHOSPH8	M-phase phosphoprotein 8	0.0019	-13.87	0.044
cg23076194	1	68512251	DIRAS3	DIRAS family, GTP-binding RAS-like 3	0.0019	-12.8811	0.0399
cg23590202	7	27188770	HOXA6	homeobox A6	0.0019	-3.02	0.0743
cg23621967	1	236266619	NA	NA	0.0019	-2.1408	0.0429
cg23797020	7	2049956	MAD1L1	MAD1 mitotic arrest deficient-like 1 (yeast)	0.0019	-9.4629	0.0346
cg24591573	1	5561974	NA	NA	0.0019	3.241	0.0384
cg25117091	4	40518143	RBM47	RNA binding motif protein 47	0.0019	3.798	0.052
cg25126678	2	27274379	AGBL5	ATP/GTP binding protein-like 5	0.0019	-12.2654	0.0389
cg25193276	1	41901646	NA	NA	0.0019	1.6212	0.0497
cg25250132	10	43704423	RASGEF1A	RasGEF domain family, member 1A	0.0019	2.7037	0.0639
cg25823085	7	87105416	ABCB4	ATP-binding cassette, sub-family B (MDR/TAP), member 4	0.0019	2.3318	0.0728
cg25898520	4	141846078	RNF150	ring finger protein 150	0.0019	-1.7553	0.0527
cg25930639	2	130893520	NA	NA	0.0019	7.0382	0.0543
cg25960313	6	153304131	FBXO5	F-box protein 5	0.0019	20.4265	0.0526
cg26625369	10	12237905	NA	NA	0.0019	9.9708	0.0688
cg27347727	19	12886506	HOOK2	hook microtubule-tethering protein 2	0.0019	11.4458	0.049
cg27543064	17	4996009	ZFP3	ZFP3 zinc finger protein	0.0019	-4.5703	0.0462
cg27624229	6	32049053	TNXB	tenascin XB	0.0019	3.4494	0.0532
cg00280895	2	121100727	NA	NA	0.002	1.845	0.0385
cg00435526	11	62433357	NA	NA	0.002	-3.0014	0.0449
cg00657706	1	153550774	NA	NA	0.002	11.4416	0.0436
cg01557549	3	53168665	NA	NA	0.002	5.7102	0.0969
cg01591830	16	89666000	NA	NA	0.002	2.6828	0.0747
cg01743593	7	56551524	NA	NA	0.002	-1.7279	0.053
cg01877644	19	5804248	NA	NA	0.002	9.5305	0.0424
cg01988616	16	89371601	ANKRD11	ankyrin repeat domain 11	0.002	-10.3192	0.0455
cg02097843	10	33269812	NA	NA	0.002	-17.2044	0.0437
cg02142657	14	77278949	ANGEL1	angel homolog 1 (Drosophila)	0.002	23.943	0.0452
cg03223894	1	205410136	NA	NA	0.002	7.2153	0.0498
cg03733263	8	22462867	CCAR2	cell cycle and apoptosis regulator 2	0.002	2.0928	0.0539
cg03850117	16	87894334	SLC7A5	solute carrier family 7 (amino acid transporter light chain, L system), member 5	0.002	-7.3026	0.0873
cg04084883	7	862518	SUN1	Sad1 and UNC84 domain containing 1	0.002	-5.4075	0.0493
cg04892643	7	18906433	HDAC9	histone deacetylase 9	0.002	-3.1774	0.0618
cg05277146	2	59212893	NA	NA	0.002	-4.4794	0.0738
cg05751343	20	62405935	ZBTB46	zinc finger and BTB domain containing 46	0.002	3.9072	0.0761
cg05797418	22	38141834	TRIOBP	TRIO and F-actin binding protein	0.002	12.6719	0.0517
cg06720768	2	7464944	NA	NA	0.002	7.1134	0.0409
cg06860460	18	3266232	MYL12B	myosin, light chain 12B, regulatory	0.002	-5.6508	0.0507
cg07364638	15	90808673	NGRN	neugrin, neurite outgrowth associated	0.002	19.6273	0.0402
cg07915574	7	128625634	TNPO3	transportin 3	0.002	-6.0876	0.0399
cg08016310	19	50321295	MED25	mediator complex subunit 25	0.002	5.9408	0.0676
cg08482215	7	5111529	RBAKDN	RBAK downstream neighbor (non-protein coding)	0.002	1.582	0.0486
cg09166085	5	102898648	NUDT12	nudix (nucleoside diphosphate linked moiety X)-type motif 12	0.002	-1.1078	0.0423
cg09599777	11	117102965	NA	NA	0.002	11.1083	0.0415
cg10122865	2	63284132	OTX1	orthodenticle homeobox 1	0.002	10.4158	0.0475
cg10147797	16	82045078	SDR42E1	short chain dehydrogenase/reductase family 42E, member 1	0.002	-3.3424	0.0514
cg10171609	10	5405573	UCN3	urocortin 3	0.002	9.4898	0.0401
cg10295552	17	35464574	ACACA	acetyl-CoA carboxylase alpha	0.002	2.9891	0.1169
cg10432093	6	29945155	HCG9	HLA complex group 9 (non-protein coding)	0.002	3.1506	0.1168
cg10809193	4	190906077	TUBB7P	tubulin, beta 7, pseudogene	0.002	-0.7533	0.0569
cg11089071	1	36397261	AGO3	argonaute RISC catalytic component 3	0.002	10.7306	0.0482
cg11104418	17	76125211	TMC6	transmembrane channel-like 6	0.002	12.3896	0.0564
cg11346754	2	105946772	TGFBRAP1	transforming growth factor, beta receptor associated protein 1	0.002	-3.2462	0.0448
cg12072972	11	405958	SIGIRR	single immunoglobulin and toll-interleukin 1 receptor (TIR) domain	0.002	11.2918	0.04
cg12981577	3	131756545	NA	NA	0.002	-0.6705	0.0768
cg13002044	7	140819331	NA	NA	0.002	3.1241	0.0408
cg13167816	14	24601808	FITM1	fat storage-inducing transmembrane protein 1	0.002	3.2947	0.1308
cg13620526	14	24629560	NA	NA	0.002	8.7074	0.0447
cg14309469	4	40817953	APBB2	amyloid beta (A4) precursor protein-binding, family B, member 2	0.002	9.9083	0.0481
cg14356919	21	46890997	COL18A1	collagen, type XVIII, alpha 1	0.002	1.5853	0.0697
cg14960282	1	37321669	GRIK3	glutamate receptor, ionotropic, kainate 3	0.002	-2.5969	0.0503
cg15707428	2	11679845	GREB1	growth regulation by estrogen in breast cancer 1	0.002	2.6531	0.0447
cg15835536	17	39968516	NA	NA	0.002	-19.0275	0.055
cg16189722	7	73668877	RFC2	replication factor C (activator 1) 2, 40kDa	0.002	-13.25	0.0435
cg16897005	1	27962412	FGR	feline Gardner-Rasheed sarcoma viral oncogene homolog	0.002	-6.7149	0.0536
cg17002259	1	151032260	NA	NA	0.002	-14.4832	0.0399
cg17490790	19	10125043	RDH8	retinol dehydrogenase 8 (all-trans)	0.002	-1.4561	0.0435
cg17725477	15	66789796	SNAPC5	small nuclear RNA activating complex, polypeptide 5, 19kDa	0.002	11.4722	0.0504
cg17830209	17	79006166	BAIAP2-AS1	BAIAP2 antisense RNA 1 (head to head)	0.002	3.2676	0.0722
cg18012760	5	6449577	UBE2QL1	ubiquitin-conjugating enzyme E2Q family-like 1	0.002	5.7434	0.0731
cg18160291	1	210502147	HHAT	hedgehog acyltransferase	0.002	-11.4272	0.0434
cg19033654	6	30711138	NA	NA	0.002	-6.0221	0.0612
cg19256125	7	155249528	EN2	engrailed homeobox 2	0.002	-4.0325	0.0383
cg19488260	11	13984996	SPON1	spondin 1, extracellular matrix protein	0.002	-14.8876	0.0382
cg19551232	5	125931001	ALDH7A1	aldehyde dehydrogenase 7 family, member A1	0.002	15.4922	0.0534
cg19870717	19	1472936	APC2	adenomatosis polyposis coli 2	0.002	2.4588	0.0565
cg19969778	11	124543980	NA	NA	0.002	-10.171	0.0368
cg20046236	7	54761762	NA	NA	0.002	4.0207	0.0378
cg20435608	5	153418426	NA	NA	0.002	-12.534	0.041
cg20550965	17	290529	FAM101B	family with sequence similarity 101, member B	0.002	10.7449	0.056
cg20592836	20	33292126	TP53INP2	tumor protein p53 inducible nuclear protein 2	0.002	0.3196	0.0569
cg20710603	17	1227932	NA	NA	0.002	2.1521	0.0477
cg22385477	4	186392754	CCDC110	coiled-coil domain containing 110	0.002	-6.6383	0.0395
cg23028129	19	36379165	NFKBID	nuclear factor of kappa light polypeptide gene enhancer in B-cells inhibitor, delta	0.002	-6.2649	0.0648
cg23257028	1	222717516	HHIPL2	HHIP-like 2	0.002	7.7345	0.0495
cg23261233	7	5570489	ACTB	actin, beta	0.002	8.0726	0.0672
cg23352245	14	44002338	NA	NA	0.002	-0.583	0.057
cg23597178	10	79835804	NA	NA	0.002	-3.6838	0.0439
cg24531977	5	56204891	SETD9	SET domain containing 9	0.002	3.8122	0.0557
cg24678700	5	76011138	F2R	coagulation factor II (thrombin) receptor	0.002	-22.5791	0.0388
cg25811737	21	33103721	SCAF4	SR-related CTD-associated factor 4	0.002	14.732	0.047
cg26221029	8	1821860	ARHGEF10	Rho guanine nucleotide exchange factor (GEF) 10	0.002	-1.3187	0.0413
cg26413987	12	121124951	MLEC	malectin	0.002	-12.9432	0.0688
cg27281690	2	7171963	RNF144A	ring finger protein 144A	0.002	4.2157	0.1989
cg27395891	20	34893942	NA	NA	0.002	7.4675	0.0388
cg00956573	6	32940570	BRD2	bromodomain containing 2	0.0021	11.9039	0.0488
cg01341216	10	1767830	ADARB2	adenosine deaminase, RNA-specific, B2 (non-functional)	0.0021	3.7296	0.0416
cg01959848	11	57480394	NA	NA	0.0021	14.8897	0.0416
cg02273422	7	130353956	NA	NA	0.0021	-15.4233	0.0398
cg02340818	8	145808436	ARHGAP39	Rho GTPase activating protein 39	0.0021	-3.5156	0.1367
cg02385661	19	13215729	TRMT1	tRNA methyltransferase 1 homolog (S. cerevisiae)	0.0021	3.5029	0.102
cg03203320	6	21594320	SOX4	SRY (sex determining region Y)-box 4	0.0021	5.6729	0.0719
cg03395558	11	70508329	SHANK2	SH3 and multiple ankyrin repeat domains 2	0.0021	3.3529	0.0623
cg04098829	5	92744116	NA	NA	0.0021	1.7084	0.0553
cg04136922	7	99745383	LAMTOR4	late endosomal/lysosomal adaptor, MAPK and MTOR activator 4	0.0021	-9.8538	0.0383
cg04249737	10	106092378	ITPRIP	inositol 1,4,5-trisphosphate receptor interacting protein	0.0021	-13.7209	0.0353
cg06032021	10	75401380	MYOZ1	myozenin 1	0.0021	5.8141	0.0582
cg06375217	17	7738487	NA	NA	0.0021	7.9276	0.0453
cg06467910	11	33037542	DEPDC7	DEP domain containing 7	0.0021	-10.9593	0.04
cg06716090	19	14251492	NA	NA	0.0021	-12.5901	0.0384
cg06723287	2	112813613	TMEM87B	transmembrane protein 87B	0.0021	-22.0019	0.0389
cg06792366	2	113012520	ZC3H8	zinc finger CCCH-type containing 8	0.0021	-3.2638	0.0449
cg06799163	5	137670363	NA	NA	0.0021	-3.4647	0.0663
cg06978145	20	30754792	TM9SF4	transmembrane 9 superfamily protein member 4	0.0021	3.0269	0.1493
cg07389144	21	47969887	DIP2A	DIP2 disco-interacting protein 2 homolog A (Drosophila)	0.0021	-6.0164	0.0415
cg07420274	2	171676306	GAD1	glutamate decarboxylase 1 (brain, 67kDa)	0.0021	-1.2128	0.0487
cg08122172	19	2733439	SLC39A3	solute carrier family 39 (zinc transporter), member 3	0.0021	-22.6663	0.0436
cg09122035	11	319667	NA	NA	0.0021	-1.1813	0.0557
cg10309835	19	48894715	KDELR1	KDEL (Lys-Asp-Glu-Leu) endoplasmic reticulum protein retention receptor 1	0.0021	7.3018	0.0559
cg10718130	8	145539893	DGAT1	diacylglycerol O-acyltransferase 1	0.0021	4.0867	0.0651
cg11301254	5	40756440	TTC33	tetratricopeptide repeat domain 33	0.0021	2.3272	0.0472
cg11529109	8	145050650	PLEC	plectin	0.0021	23.1138	0.0631
cg11762629	12	58240176	CTDSP2	CTD (carboxy-terminal domain, RNA polymerase II, polypeptide A) small phosphatase 2	0.0021	8.0651	0.0405
cg11786255	5	126565417	NA	NA	0.0021	-2.3124	0.0479
cg12056017	2	197962552	ANKRD44	ankyrin repeat domain 44	0.0021	-15.4695	0.0476
cg12419663	7	141685643	NA	NA	0.0021	13.0834	0.0466
cg12611832	13	113702279	MCF2L	MCF.2 cell line derived transforming sequence-like	0.0021	-12.4276	0.0504
cg13040418	8	116462556	TRPS1	trichorhinophalangeal syndrome I	0.0021	5.5866	0.0587
cg13229810	11	108837640	NA	NA	0.0021	12.1831	0.0397
cg13543375	1	22470218	WNT4	wingless-type MMTV integration site family, member 4	0.0021	9.7357	0.0523
cg14129329	9	136769545	VAV2	vav 2 guanine nucleotide exchange factor	0.0021	-1.1043	0.0554
cg15145693	5	96038277	CAST	calpastatin	0.0021	9.1539	0.0657
cg15204036	4	109684526	ETNPPL	ethanolamine-phosphate phospho-lyase	0.0021	-1.3543	0.043
cg16074271	22	18531028	NA	NA	0.0021	2.5954	0.0349
cg16210827	13	21009496	CRYL1	crystallin, lambda 1	0.0021	-4.5793	0.0372
cg16312101	8	56357912	XKR4	XK, Kell blood group complex subunit-related family, member 4	0.0021	-4.3277	0.0426
cg16527371	6	72924967	RIMS1	regulating synaptic membrane exocytosis 1	0.0021	6.953	0.0365
cg16598730	17	17920063	LRRC48	leucine rich repeat containing 48	0.0021	-4.2186	0.0409
cg16875032	8	121823916	SNTB1	syntrophin, beta 1 (dystrophin-associated protein A1, 59kDa, basic component 1)	0.0021	-0.82	0.0525
cg17084448	1	168148034	TIPRL	TOR signaling pathway regulator	0.0021	-21.065	0.0391
cg17253741	2	239799511	TWIST2	twist family bHLH transcription factor 2	0.0021	-2.9134	0.0409
cg18019132	11	65191707	NEAT1	nuclear paraspeckle assembly transcript 1 (non-protein coding)	0.0021	16.0518	0.0353
cg18377376	11	131707728	NTM	neurotrimin	0.0021	-9.6576	0.0369
cg18730862	5	611926	CEP72	centrosomal protein 72kDa	0.0021	12.8775	0.0444
cg18772858	7	2296703	SNX8	sorting nexin 8	0.0021	6.2047	0.0424
cg18854144	6	31691781	C6orf25	chromosome 6 open reading frame 25	0.0021	3.5178	0.0569
cg19077794	6	22658507	NA	NA	0.0021	-4.5479	0.0644
cg19816080	6	44030992	NA	NA	0.0021	6.7717	0.0429
cg20545224	7	97614123	OCM2	oncomodulin 2	0.0021	3.3042	0.0388
cg20671910	1	151262619	ZNF687	zinc finger protein 687	0.0021	3.5703	0.064
cg21040360	2	3383326	TRAPPC12	trafficking protein particle complex 12	0.0021	14.2776	0.0474
cg21504918	5	150400001	GPX3	glutathione peroxidase 3 (plasma)	0.0021	4.9374	0.1231
cg21580394	5	33502217	NA	NA	0.0021	4.5977	0.0514
cg21908344	17	17185060	COPS3	COP9 signalosome subunit 3	0.0021	1.5644	0.058
cg22700039	17	21455065	C17orf51	chromosome 17 open reading frame 51	0.0021	-2.5725	0.0511
cg23609650	1	27287776	C1orf172	chromosome 1 open reading frame 172	0.0021	-13.1037	0.0379
cg23856299	19	8555465	PRAM1	PML-RARA regulated adaptor molecule 1	0.0021	4.1706	0.0972
cg24617370	3	56717169	FAM208A	family with sequence similarity 208, member A	0.0021	15.0199	0.0372
cg24676514	17	14200590	NA	NA	0.0021	-5.4012	0.0584
cg24744104	11	77899047	NA	NA	0.0021	13.2123	0.0473
cg25621184	12	121211555	SPPL3	signal peptide peptidase like 3	0.0021	7.2762	0.0382
cg26162025	19	19616502	GATAD2A	GATA zinc finger domain containing 2A	0.0021	10.3242	0.0434
cg26343258	1	218518675	TGFB2	transforming growth factor, beta 2	0.0021	4.2177	0.0851
cg26736321	22	42196593	CCDC134	coiled-coil domain containing 134	0.0021	-13.7602	0.0378
cg26946182	8	82751928	SNX16	sorting nexin 16	0.0021	7.5497	0.0449
cg27219973	4	68622191	GNRHR	gonadotropin-releasing hormone receptor	0.0021	-4.7883	0.0658
cg27307693	15	50714304	NA	NA	0.0021	13.8841	0.0379
cg27618305	7	47867025	PKD1L1	polycystic kidney disease 1 like 1	0.0021	-8.1871	0.0643
cg00378234	19	15904416	OR10H5	olfactory receptor, family 10, subfamily H, member 5	0.0022	-3.9423	0.0498
cg01024705	4	110481452	CCDC109B	coiled-coil domain containing 109B	0.0022	15.4492	0.0382
cg01083633	10	44162781	NA	NA	0.0022	4.3786	0.0474
cg01202124	20	36888790	KIAA1755	KIAA1755	0.0022	-6.1704	0.032
cg01363109	9	100502850	NA	NA	0.0022	3.9593	0.0365
cg01746241	9	34370835	KIAA1161	KIAA1161	0.0022	1.2866	0.0636
cg01888561	17	75136439	SEC14L1	SEC14-like 1 (S. cerevisiae)	0.0022	-14.6728	0.035
cg01927921	5	3787906	NA	NA	0.0022	1.2526	0.0405
cg01940139	12	10460639	KLRD1	killer cell lectin-like receptor subfamily D, member 1	0.0022	-4.9819	0.0935
cg02363766	5	2008270	NA	NA	0.0022	1.3365	0.0445
cg02365539	7	2136919	MAD1L1	MAD1 mitotic arrest deficient-like 1 (yeast)	0.0022	3.8068	0.1636
cg02488942	2	105480687	NA	NA	0.0022	-4.8215	0.0925
cg02571436	10	77468337	NA	NA	0.0022	-1.5005	0.0541
cg02724271	19	40724361	TTC9B	tetratricopeptide repeat domain 9B	0.0022	14.9795	0.04
cg02738983	2	202315807	NA	NA	0.0022	-15.7429	0.0381
cg02977524	1	234747788	NA	NA	0.0022	5.6522	0.1588
cg02997560	19	3180815	NA	NA	0.0022	21.5867	0.0445
cg03224396	1	221017300	NA	NA	0.0022	-10.172	0.0484
cg04258811	15	84976641	NA	NA	0.0022	-5.4725	0.0397
cg04427360	12	51347099	HIGD1C	HIG1 hypoxia inducible domain family, member 1C	0.0022	13.6898	0.0379
cg04561503	14	101522539	MIR323B	microRNA 323b	0.0022	-10.1305	0.0442
cg04815626	8	9912509	MSRA	methionine sulfoxide reductase A	0.0022	10.9916	0.0447
cg04835613	22	39410292	APOBEC3C	apolipoprotein B mRNA editing enzyme, catalytic polypeptide-like 3C	0.0022	18.346	0.0414
cg04963514	10	44162879	NA	NA	0.0022	3.9766	0.0446
cg05293430	3	14444035	SLC6A6	solute carrier family 6 (neurotransmitter transporter), member 6	0.0022	-2.5029	0.0444
cg06596054	12	57998581	DTX3	deltex 3, E3 ubiquitin ligase	0.0022	-6.7162	0.0799
cg07044016	11	404596	PKP3	plakophilin 3	0.0022	3.7606	0.0688
cg07364162	1	3115472	PRDM16	PR domain containing 16	0.0022	-2.1897	0.0377
cg07420745	8	19706768	INTS10	integrator complex subunit 10	0.0022	12.1994	0.0376
cg07813421	17	7123626	NA	NA	0.0022	-17.3694	0.0399
cg09657435	7	121652024	PTPRZ1	protein tyrosine phosphatase, receptor-type, Z polypeptide 1	0.0022	-3.416	0.0666
cg10653607	11	69920054	NA	NA	0.0022	8.6675	0.0593
cg10819708	15	90735422	SEMA4B	sema domain, immunoglobulin domain (Ig), transmembrane domain (TM) and short cytoplasmic domain, (semaphorin) 4B	0.0022	3.6837	0.0539
cg11117577	8	125551212	NA	NA	0.0022	14.0002	0.0356
cg11143193	12	123713553	NA	NA	0.0022	-7.9221	0.041
cg11826999	15	78895837	CHRNA3	cholinergic receptor, nicotinic, alpha 3 (neuronal)	0.0022	2.5917	0.0451
cg11887124	14	101341331	MIR665	microRNA 665	0.0022	-1.3967	0.052
cg11982958	11	126869564	KIRREL3	kin of IRRE like 3 (Drosophila)	0.0022	1.5219	0.0414
cg12414681	15	29968195	NA	NA	0.0022	-1.5364	0.0581
cg12672509	18	44558967	NA	NA	0.0022	3.1987	0.0395
cg12807014	2	99347987	MGAT4A	mannosyl (alpha-1,3-)-glycoprotein beta-1,4-N-acetylglucosaminyltransferase, isozyme A	0.0022	-12.0799	0.0374
cg13139203	11	63581631	C11orf84	chromosome 11 open reading frame 84	0.0022	23.7781	0.0417
cg13281248	4	1244360	NA	NA	0.0022	6.9238	0.057
cg13365752	3	125485770	NA	NA	0.0022	2.9645	0.0669
cg13538648	7	1225105	NA	NA	0.0022	-9.3782	0.0449
cg13875901	11	61879966	NA	NA	0.0022	1.0518	0.0401
cg14251471	9	23452127	NA	NA	0.0022	-12.1849	0.05
cg15456555	12	48722700	H1FNT	H1 histone family, member N, testis-specific	0.0022	5.2684	0.039
cg15513620	1	120174873	ZNF697	zinc finger protein 697	0.0022	-4.5709	0.1825
cg17153947	15	100804122	ADAMTS17	ADAM metallopeptidase with thrombospondin type 1 motif, 17	0.0022	-2.2013	0.0394
cg18351711	4	183243982	TENM3	teneurin transmembrane protein 3	0.0022	-3.2278	0.0502
cg18458305	22	42311231	NA	NA	0.0022	-12.1671	0.0366
cg18612209	10	134516474	INPP5A	inositol polyphosphate-5-phosphatase, 40kDa	0.0022	-5.7655	0.0724
cg19239052	10	48427626	GDF10	growth differentiation factor 10	0.0022	4.7094	0.1295
cg19603195	15	74284877	STOML1	stomatin (EPB72)-like 1	0.0022	5.5792	0.0696
cg19699264	2	192701019	SDPR	serum deprivation response	0.0022	-12.2015	0.0442
cg19759135	5	179221059	LTC4S	leukotriene C4 synthase	0.0022	-2.8798	0.107
cg20110801	19	56014812	SSC5D	scavenger receptor cysteine rich domain containing (5 domains)	0.0022	1.725	0.0361
cg20205188	10	1251771	ADARB2	adenosine deaminase, RNA-specific, B2 (non-functional)	0.0022	-0.3353	0.0584
cg20648939	18	13726612	NA	NA	0.0022	-13.0528	0.041
cg22248561	17	62103217	NA	NA	0.0022	-16.1411	0.0401
cg22764338	5	141257604	PCDH1	protocadherin 1	0.0022	8.6045	0.0691
cg24512544	8	141588943	AGO2	argonaute RISC catalytic component 2	0.0022	18.8785	0.0525
cg24622589	3	58613446	NA	NA	0.0022	3.8376	0.0511
cg25139821	17	81052691	NA	NA	0.0022	-6.1687	0.0597
cg26315862	13	21520519	NA	NA	0.0022	2.1805	0.0432
cg27125177	10	85956635	CDHR1	cadherin-related family member 1	0.0022	-2.8877	0.0449
cg27202708	1	223566709	C1orf65	chromosome 1 open reading frame 65	0.0022	0.9485	0.0392
cg00169175	6	105307915	HACE1	HECT domain and ankyrin repeat containing E3 ubiquitin protein ligase 1	0.0023	10.3415	0.0428
cg00293189	3	186856440	RPL39L	ribosomal protein L39-like	0.0023	-5.1241	0.1129
cg00460235	8	26723946	ADRA1A	adrenoceptor alpha 1A	0.0023	8.6542	0.0427
cg00990221	6	30585122	NA	NA	0.0023	6.6375	0.0446
cg01011943	19	43690622	PSG5	pregnancy specific beta-1-glycoprotein 5	0.0023	-2.9127	0.0686
cg01020987	1	3816166	NA	NA	0.0023	-2.4837	0.0868
cg01091565	15	90294762	MESP1	mesoderm posterior 1 homolog (mouse)	0.0023	12.5741	0.0416
cg01125010	17	76134099	TMC8	transmembrane channel-like 8	0.0023	3.0171	0.0713
cg01215651	4	165675138	NA	NA	0.0023	-3.8909	0.0477
cg01277844	1	154934734	PYGO2	pygopus family PHD finger 2	0.0023	-13.1686	0.044
cg01570938	3	195431866	NA	NA	0.0023	-2.292	0.0525
cg01882541	4	189375874	NA	NA	0.0023	1.5758	0.0413
cg02011953	9	103790013	LPPR1	lipid phosphate phosphatase-related protein type 1	0.0023	-1.4488	0.0386
cg02249657	5	140873765	NA	NA	0.0023	-2.8609	0.0444
cg03180187	10	17808670	TMEM236	transmembrane protein 236	0.0023	-8.4659	0.0432
cg03508504	12	130937341	RIMBP2	RIMS binding protein 2	0.0023	-3.3728	0.0438
cg03831054	5	140768999	NA	NA	0.0023	-1.78	0.0697
cg03897136	1	60280322	HOOK1	hook microtubule-tethering protein 1	0.0023	-12.1286	0.0367
cg05245515	14	21467273	SLC39A2	solute carrier family 39 (zinc transporter), member 2	0.0023	10.3886	0.0409
cg05671762	1	39571727	MACF1	microtubule-actin crosslinking factor 1	0.0023	-8.117	0.0369
cg06293294	11	100557954	ARHGAP42	Rho GTPase activating protein 42	0.0023	4.3705	0.0789
cg06755452	5	966019	NA	NA	0.0023	-3.3916	0.048
cg07215693	5	140215806	NA	NA	0.0023	-1.8492	0.0595
cg07219844	10	135123764	NA	NA	0.0023	5.712	0.0611
cg07286881	19	50935676	MYBPC2	myosin binding protein C, fast type	0.0023	6.0272	0.0589
cg07709155	8	2186975	NA	NA	0.0023	1.416	0.0394
cg07858052	6	30521619	GNL1	guanine nucleotide binding protein-like 1	0.0023	-9.5849	0.037
cg07915849	16	2391402	NA	NA	0.0023	1.6841	0.039
cg08718459	16	88355883	NA	NA	0.0023	-14.9103	0.0373
cg09272385	4	190345698	NA	NA	0.0023	2.6858	0.0564
cg09899516	7	139682727	TBXAS1	thromboxane A synthase 1 (platelet)	0.0023	-6.1537	0.052
cg10016380	13	78493313	EDNRB	endothelin receptor type B	0.0023	9.5113	0.0822
cg10143067	10	118892423	VAX1	ventral anterior homeobox 1	0.0023	5.9433	0.0467
cg11067786	2	74780467	NA	NA	0.0023	6.9796	0.0458
cg11100804	5	140783173	NA	NA	0.0023	-1.3134	0.0597
cg11231249	2	80531599	NA	NA	0.0023	7.854	0.0944
cg11584200	17	44899957	NA	NA	0.0023	-2.5858	0.0477
cg12031182	3	193855352	HES1	hes family bHLH transcription factor 1	0.0023	14.4648	0.0567
cg12079923	19	53898156	ZNF765	zinc finger protein 765	0.0023	-7.1086	0.0508
cg12457986	21	27107982	NA	NA	0.0023	17.651	0.0398
cg13234187	1	162468026	UHMK1	U2AF homology motif (UHM) kinase 1	0.0023	-14.8203	0.0442
cg13384949	1	2383501	NA	NA	0.0023	-1.7868	0.0463
cg14553895	3	178899170	PIK3CA	phosphatidylinositol-4,5-bisphosphate 3-kinase, catalytic subunit alpha	0.0023	-2.0272	0.0553
cg14813083	11	18477280	LDHAL6A	lactate dehydrogenase A-like 6A	0.0023	1.0799	0.0436
cg15149205	8	126403700	NA	NA	0.0023	5.9685	0.0663
cg15779716	3	45188208	CDCP1	CUB domain containing protein 1	0.0023	3.5732	0.1027
cg16215259	6	4954159	CDYL	chromodomain protein, Y-like	0.0023	-11.0383	0.0408
cg16270846	20	2082322	STK35	serine/threonine kinase 35	0.0023	-11.5804	0.0357
cg16611967	16	90144006	NA	NA	0.0023	0.7817	0.0517
cg16870358	6	30029139	NA	NA	0.0023	18.8538	0.0416
cg17352422	20	36793970	TGM2	transglutaminase 2	0.0023	-2.2115	0.0403
cg17564354	7	150675025	KCNH2	potassium voltage-gated channel, subfamily H (eag-related), member 2	0.0023	12.3111	0.0406
cg17701336	19	40336349	FBL	fibrillarin	0.0023	2.5468	0.0423
cg17931972	1	211849941	NEK2	NIMA-related kinase 2	0.0023	-8.2112	0.0393
cg18603787	12	133053208	NA	NA	0.0023	-12.1916	0.0415
cg18958224	10	35507609	NA	NA	0.0023	-6.5276	0.0525
cg19285847	19	12167313	ZNF878	zinc finger protein 878	0.0023	1.8358	0.0375
cg19602187	10	134439616	INPP5A	inositol polyphosphate-5-phosphatase, 40kDa	0.0023	-5.4067	0.0492
cg19683960	5	171484376	STK10	serine/threonine kinase 10	0.0023	4.2441	0.1026
cg19711013	1	3556304	WRAP73	WD repeat containing, antisense to TP73	0.0023	-7.826	0.0382
cg20818806	13	110885926	COL4A1	collagen, type IV, alpha 1	0.0023	-5.6396	0.0505
cg21161568	9	117047688	COL27A1	collagen, type XXVII, alpha 1	0.0023	-2.5791	0.0554
cg21388327	1	22351548	LINC00339	long intergenic non-protein coding RNA 339	0.0023	13.6101	0.0373
cg22258863	22	21058570	TMEM191A	transmembrane protein 191A (pseudogene)	0.0023	9.807	0.0611
cg22759173	17	36632523	ARHGAP23	Rho GTPase activating protein 23	0.0023	-1.2084	0.052
cg22871559	1	206730254	RASSF5	Ras association (RalGDS/AF-6) domain family member 5	0.0023	-16.9821	0.0346
cg23212364	2	61766090	XPO1	exportin 1	0.0023	6.1631	0.0549
cg23621689	6	31691685	C6orf25	chromosome 6 open reading frame 25	0.0023	2.9686	0.0625
cg23746518	8	82371529	FABP9	fatty acid binding protein 9, testis	0.0023	5.7795	0.0419
cg24072224	19	43410455	PSG6	pregnancy specific beta-1-glycoprotein 6	0.0023	2.9648	0.0445
cg24254317	7	157834846	PTPRN2	protein tyrosine phosphatase, receptor type, N polypeptide 2	0.0023	4.3953	0.0548
cg25403084	7	6048832	NA	NA	0.0023	-32.7674	0.0373
cg25745642	1	155050609	EFNA3	ephrin-A3	0.0023	2.7451	0.0594
[truncated: 466,376+ more rows]
