# Supplementary material for: Epigenetic associations of type 2 diabetes and BMI in an Arab population
Source: Clin Epigenetics. 2016 Jan 28;8:13. doi: 10.1186/s13148-016-0177-6 (PMC4730771; doi:10.1186/s13148-016-0177-6)
Supplement: Additional file 6: Figure S4. — Distribution of methylation beta value for the Qatari family study (red) and the TwinsUK cohort (blue). While the standardized BMI distribution was not different between the two samples (Kolmogorov-Smirnov p value>0.05), the distribution of six out of eight methylation values at the tested probes were different in either location or shape (Kolmogorov-Smirnov p value<0.05) 309 KB [file 13148_2016_177_MOESM6_ESM.zip]

Archive with 8 entries (8 files):
- SupFig4_1.png
- SupFig4_2.png
- SupFig4_3.png
- SupFig4_4.png
- SupFig4_5.png
- SupFig4_6.png
- SupFig4_7.png
- SupFig4_8.png
